# Supplementary material for: The carrot monoterpene synthase gene cluster on chromosome 4 harbours genes encoding flavour-associated sabinene synthases
Source: Hortic Res. 2020 Dec 1;7:190. doi: 10.1038/s41438-020-00412-y (PMC7705728; doi:10.1038/s41438-020-00412-y)
Supplement: Supplementary file 1 — Tab S1. Identification of volatile terpenes [file 41438_2020_412_MOESM1_ESM.xlsx]

## Sheet:  VOM14
VOM14 leafs																																									VOM14 roots
Prüfnummer	Vial#	Genotyp#	a-thujene	a-pinene	sabinene+	b-pinene	b-myrcene+	a-phellandrene	a-terpinene	ocymene	limonene	b-ocimene	g-terpinene	terpinolene	linalool	1,3,8-p-menthatriene	borneol	terpinen-4-ol	bornyl acetate	4-carene		d-elemene	a-longipinene	copaene	b-elemene	a-himachalene	longifolene	b-caryophyllene	calarene	(E)-b-farnesene	humulene	epi-bicyclosesquiphellandrene	germacrene D	b-bisabolene +	d-cadinene	guaia-3,9-diene	(Z)-a-bisabolene	caryophyllene oxide	a-bisabolol		Prüfnummer	Vial#	Genotyp#	a-thujene	a-pinene	camphene	sabinene	b-pinene	b-myrcene
1	1	h	0	5.94091	147.287	9.04879	507.981	0	10.303	31.5685	68.3616	0	20.9156	25.9817	0	0	5.24868	13.8696	36.5604	0		52.3924	79.1282	15.8249	8.62147	35.2973	18.3969	322.922	14.1087	25.143	30.4092	66.5927	232.608	262.129	18.5117	6.6384	64.6549	85.4124	5.50109		1	1	h	6.38824	53.3218	11.6686	223.829	268.862	136.258
2	2	a	0	0	118.446	6.78716	364.252	0	7.47783	12.3096	45.9135	0	14.8417	5.33766	0	0	0	9.12481	6.65085	0		30.0917	27.8064	0	5.04344	9.02435	7.25396	123.336	5.35856	0	12.7989	30.0953	88.6133	51.295	0	0	37.8584	56.3203	0		2	2	a	17.2606	154.472	9.38561	681.758	72.9396	439.025
3	3	h	0	0	18.5075	0	360.989	0	0	9.55253	42.4865	0	5.07856	0	6.82114	0	0	0	11.7903	0		12.6621	10.7648	0	0	7.19802	10.7253	259.491	6.751	6.35269	21.7887	22.489	51.1576	64.245	0	0	67.3861	70.7808	5.60962		3	3	h	15.8008	181.704	22.0249	546.734	335.839	3115.6
4	4	h	0	0	47.2052	0	437.076	0	0	17.5037	50.8418	0	9.73611	0	0	0	0	0	22.3644	0		67.7903	49.588	0	7.13521	22.6335	6.22588	152.189	6.66004	8.30937	18.2687	50.4807	97.6183	83.6102	0	0	19.4305	38.7052	0		4	4	h	13.6045	119.693	11.1656	447.927	231.685	576.261
5	5	a	0	6.0965	46.4076	0	227.117	0	0	10.5645	27.9328	0	6.24031	0	0	0	0	0	19.6317	0		188.63	38.2292	24.1311	19.8793	13.0682	16.2855	272.337	18.8941	15.9325	26.0325	50.73	205.414	124.602	5.59337	0	114.671	80.696	0		5	5	a	13.8572	91.4399	13.103	426.953	167.765	305.624
6	6	h	0	0	24.6299	0	231.299	0	0	0	26.6442	0	0	0	0	0	0	0	5.70089	0		42.4983	95.3045	8.30531	7.0047	30.7258	30.6899	443.325	16.4598	23.2244	39.0295	34.4511	128.634	171.271	15.706	0	120.439	26.2122	5.20447		6	6	h	26.3394	72.5771	17.055	1110.57	184.779	527.258
7	7	h	0	0	7.54533	0	164.229	0	0	10.3731	23.8472	0	0	0	0	0	0	0	19.8173	0		124.216	50.0633	7.57859	9.5631	17.2934	18.6591	253.083	10.5628	27.4179	24.1404	41.4081	60.0227	113.889	7.45884	0	51.8316	46.3276	5.57214		7	7	h	0	76.9547	5.52971	89.4579	114.487	106.127
8	8	b	0	14.3989	0	6.23316	576.359	0	0	17.7827	70.7485	0	9.06762	8.87971	0	0	5.10612	0	27.141	0		620.503	56.0663	23.221	38.8839	41.342	35.1373	663.823	34.8488	17.4113	65.3438	82.0919	202.125	356.476	20.4867	19.0119	39.3986	32.8559	0		8	8	b	0	127.72	21.0279	23.513	483.064	267.616
9	9	b																																							9	9	b	0	152.459	13.7724	16.6339	196.117	353.249
10	10	b	0	0	0	6.094	536.001	0	0	41.875	69.2268	0	16.2698	23.1117	13.1972	0	0	0	19.084	0		487.737	33.9646	6.46935	42.779	18.9001	37.7101	409.865	29.9918	15.3081	40.5715	28.202	227.154	228.308	18.8417	15.6177	34.4087	43.2839	0		10	10	b	0	248.426	21.8086	45.4314	555.423	507.516
11	11	h	0	0	150.764	0	323.391	0	7.51791	22.0348	48.3791	0	14.6323	5.37238	0	0	0	7.14255	68.0092	0		280.672	25.3004	7.76174	19.0025	8.20413	0	292.325	13.4664	0	23.0723	34.0379	94.3499	287.711	0	0	92.613	41.4404	0		11	11	h	5.11635	33.2469	9.23368	126.636	180.149	77.4504
12	12	h	0	0	44.5071	0	512.062	0	0	15.5281	62.1399	0	9.1549	0	0	0	0	0	12.8789	0		148.213	29.6336	18.014	14.372	13.4923	17.9417	520.324	13.8442	25.7469	38.8537	30.9052	71.6575	157.881	0	0	94.5974	39.9683	5.45722		12	12	h	6.93777	153.747	12.8844	176.03	148.361	757.874
13	13	a	0	0	212.708	6.46744	335.685	0	11.3521	20.2046	50.4791	0	25.3051	7.0247	6.53956	0	0	14.3619	6.78547	0		82.476	38.73	5.19314	10.832	11.526	12.6744	183.487	7.43267	7.06634	18.7888	32.3898	85.5436	89.8451	9.95696	0	57.4794	35.748	0		13	13	a	10.6602	86.4387	8.22697	302.882	39.409	126.816
14	14	h	0	9.5535	208.723	8.36144	618.588	0	13.128	22.832	79.0521	0	33.1463	21.4385	5.88236	0	0	14.9813	67.1658	0		351.995	42.8725	13.8695	29.9771	13.1244	20.1858	397.721	26.8668	13.9942	42.5303	39.475	308.252	237.307	21.0951	31.4135	41.0809	36.2044	0		14	14	h	14.1261	68.2698	12.498	416.829	50.5364	409.599
15	15	h	0	11.4991	162.92	8.89006	604.581	0	11.0991	17.0266	71.7138	0	25.3313	7.38494	9.29494	0	0	12.0853	34.3279	0		277.302	76.1056	29.0178	22.0615	32.6223	29.1703	425.706	24.3605	28.5302	39.7976	56.6656	174.623	138.755	23.0303	6.76252	91.3114	40.0235	5.26794		15	15	h	95.335	367.074	24.6834	3112.72	363.899	4390.95
16	16	b	0	0	0	9.13795	646.888	0	0	29.1261	67.2157	0	10.0042	8.90575	5.16161	0	0	0	23.6018	0		103.033	52.7938	0	11.0783	22.8428	17.4564	551.218	14.042	14.0263	48.0215	41.1479	69.1928	314.085	7.19506	5.91622	58.9162	40.0445	19.2762		16	16	b	0	27.2802	0	16.3093	304.769	108.326
17	17	a	0	0	29.31	0	127.599	0	0	6.76016	15.5433	0	0	0	0	0	0	0	8.11395	0		60.0248	45.456	5.1685	0	26.2774	5.52718	79.4637	6.54159	0	11.0867	62.6643	47.6786	37.5967	0	0	12.3927	26.1606	0		17	17	a	52.6778	79.2264	7.63325	1888.87	171.499	3998.41
18	18	b	0	17.1298	5.82712	0	620.971	0	0	19.4278	84.3166	0	8.12179	0	0	0	0	0	32.655	0		290.601	24.2304	11.5176	24.4894	9.89752	0	330.045	23.9571	19.2068	34.8059	34.9122	281.709	185.311	21.272	0	21.3489	32.3834	0		18	18	b	0	330.607	32.4049	43.4686	268.947	3139.43
19	19	h	0	9.8783	220.249	9.05566	704.199	0	12.9957	23.3395	87.2694	0	22.7462	10.6348	0	0	13.9972	8.11647	73.8457	0		222.391	103.615	34.3847	14.2431	68.5878	13.6494	331.378	13.3126	14.0252	33.3465	85.5489	87.1756	144.567	6.63978	7.46807	50.8608	30.1086	0		19	19	h	10.1308	65.5312	8.273	297.627	52.5213	489.213
20	20	h	0	6.77489	132.246	5.51438	554.72	0	12.2742	18.4768	66.0733	0	21.3326	6.65026	6.94729	0	0	8.96047	23.0453	0		971.122	32.6368	22.7729	55.9625	25.5553	53.715	458.411	38.5699	16.8775	43.2808	33.757	150.373	271.262	13.6221	0	72.4534	39.8451	7.74936		20	20	h	0	24.8721	5.95117	118.846	80.6064	128.769
21	21	h	0	0	150.531	9.65025	498.708	0	11.3466	19.7767	69.3072	0	21.6315	7.05929	5.23742	0	0	9.46862	0	0		51.9376	20.9782	6.0803	13.6027	11.623	9.58871	223.053	10.7451	6.84865	21.083	23.2751	122.158	54.9028	0	0	30.1815	30.939	8.26651		21	21	h	30.7178	133.593	11.1046	1105.21	262.242	1198.35
22	22	a	12.2084	15.3878	484.331	24.9083	811.485	5.26575	29.2866	58.1233	111.936	0	75.2484	36.6168	6.6796	0	0	23.9401	11.6837	0		113.765	17.0566	5.81712	18.4187	10.5228	0	160.558	12.4597	10.0608	15.931	23.4932	140.824	143.435	5.99266	12.0773	37.4329	24.866	7.97762		22	22	a	81.9235	164.632	37.205	2720.16	490.576	337.1
23	23	h	0	0	76.8179	0	181.595	0	0	16.9867	28.6341	0	9.36671	5.81693	0	0	0	0	18.8208	0		150.935	30.7831	7.67827	12.5795	6.31719	11.2166	278.982	10.5781	8.45006	21.223	19.7576	76.9559	93.8864	5.0152	0	76.8383	31.8463	0		23	23	h	12.2716	50.4995	0	336.286	69.6883	228.713
24	24	a	7.03144	0	293.971	9.31821	333.379	0	18.1308	18.9616	57.0953	0	37.2892	10.5121	0	0	0	13.8253	14.8015	0		173	33.6609	7.35304	17.7279	11.9959	0	282.527	16.2731	9.10458	26.5744	37.0068	159.57	105.335	12.2402	9.29866	97.5986	30.8911	5.18171		24	24	a	44.0042	87.3225	6.45234	1272.82	131.317	529.452
25	25	h	0	0	19.6796	0	334.865	0	0	13.7422	36.6096	0	8.58073	0	0	0	0	0	23.7145	0		29.4007	43.8032	5.65132	7.58077	21.2498	18.7973	689.974	21.3716	17.4089	53.5541	33.8339	107.609	307.928	18.4198	0	372.351	44.9013	7.19703		25	25	h	11.9968	92.5412	10.3162	245.978	203.587	391.012
26	26	h	0	0	40.5158	0	349.541	0	5.9321	12.1515	44.0223	0	8.96188	0	0	0	0	0	33.78	0		86.0509	58.6133	0	7.89717	23.7618	16.1343	183.475	8.00102	9.48506	17.6593	40.4775	67.1583	79.9745	7.43698	0	40.7172	17.6708	11.9101		26	26	h	8.41457	40.3861	6.76125	224.27	188.643	1013.85
27	27	h	0	5.92828	185.637	10.5048	650.315	6.9308	17.9349	13.5972	90.1327	0	28.3456	8.85302	11.5443	0	0	16.4302	27.3542	0		26.3354	35.0626	7.561	9.89619	22.4904	0	300.278	13.3923	15.4572	29.4935	36.6169	192.789	124.167	13.0479	0	59.4653	20.3368	0		27	27	h	8.68601	32.3617	5.46622	276.884	178.267	264.138
28	28	b	0	0	15.8161	6.63045	663.128	0	5.19057	31.6588	79.6311	0	14.6743	0	5.5301	0	0	0	112.284	0		210.956	51.4002	0	21.6493	26.3367	37.1645	1691.73	42.5822	30.806	118.973	24.9689	86.2057	778.381	33.7425	5.31971	395.168	53.5881	5.47254		28	28	b	0	39.8756	7.59472	22.5187	309.987	1099.61
29	29	h	0	8.69608	216.379	8.30827	473.832	0	8.05833	12.9145	57.8633	0	17.9164	8.31508	0	0	0	0	6.32553	0		221.139	40.0356	11.0876	20.1098	12.7737	24.4326	415.851	19.0553	13.3603	37.8646	40.8728	148.142	248.293	6.77702	0	81.9849	27.1631	0		29	29	h	5.83057	36.95	0	155.96	64.7015	153.684
30	30	h	0	0	192.094	0	426.924	0	6.49038	24.7847	55.9043	0	18.553	13.0538	0	0	0	9.7151	16.3681	10.9917		407.868	89.9007	36.1048	38.8716	18.772	36.9945	745.944	31.3224	18.5558	54.6841	56.8128	177.222	277.012	23.5521	6.57663	160.981	19.2764	0		30	30	h	10.4958	102.807	15.8896	198.933	441.24	222.02
31	31	h	7.9706	44.2863	347.135	23.2294	871.663	0	15.9811	19.3609	109.191	0	38.0239	9.40522	0	0	0	8.25029	5.46959	0		202.335	45.2381	36.9198	40.302	22.1726	34.8353	1055.09	39.1009	32.5663	94.3675	31.7963	259.905	330.839	36.0756	7.84301	182.631	31.2226	9.43527		31	31	h	32.6948	144.918	17.8842	1209.46	359.448	814.517
32	32	h	0	16.139	203.558	19.5884	1617.55	0	11.8077	47.2711	174.055	0	30.1038	52.713	0	0	0	10.748	30.5299	0		171.716	36.1283	10.5527	23.9778	23.5349	29.8092	896.365	29.2264	28.6488	76.1175	24.223	204.968	233.934	20.3763	9.52799	124.057	31.4176	0		32	32	h	7.46876	37.3053	5.96611	147.159	162.241	145.406
33	33	h	9.27104	35.1849	350.951	20.1881	1227.08	0	20.9952	38.1282	140.557	0	45.4482	14.7655	0	0	0	19.2127	17.4903	0		163.429	29.2439	6.64414	17.8586	14.3247	15.1085	258.454	15.8213	5.23345	26.4992	20.9042	91.6976	62.6261	0	0	21.2089	35.6329	0		33	33	h	18.0019	72.4426	10.1263	470.138	268.038	376.392
34	34	b	0	20.5156	9.11858	13.4924	1338.44	0	0	23.7884	199.82	0	6.18947	0	0	0	0	0	11.5979	0		63.425	28.3378	12.5483	11.763	15.3741	14.7627	515.761	11.8179	12.435	41.9456	18.9059	70.2581	102.78	0	0	31.8428	47.51	0		34	34	b	0	32.5306	6.75679	19.6015	189.307	328.816
35	35	a	10.1883	19.8864	356.634	14.1777	686.042	9.7083	28.4732	72.0301	102.942	0	63.7906	27.0524	14.7704	0	0	35.5936	35.4396	0		341.744	37.2369	0	33.5363	16.6791	0	367.012	25.3102	7.13255	36.3694	22.6919	176.168	156.61	22.6452	53.4027	111.484	38.7614	0		35	35	a	5.15189	40.7994	0	91.4181	38.3494	67.001
36	36	h	0	0	11.8656	0	114.471	0	0	9.29108	17.0689	0	0	0	0	0	0	0	214.827	0		184.217	56.8281	13.0133	13.475	36.9719	38.3869	365.792	19.2928	17.8322	32.3503	43.1781	62.1995	219.89	15.6007	6.28844	414.642	29.4673	0		36	36	h	15.9637	354.516	44.4747	408.044	170.233	1718.75
37	37	h	0	11.8978	17.0812	0	528.001	0	0	22.9507	57.5672	0	9.63017	5.59891	0	0	0	0	9.92931	0		44.4175	88.3792	14.6348	9.52371	27.5496	21.5149	547.198	21.6867	40.9692	47.0165	44.8783	174.847	302.996	16.8831	0	186.622	25.3361	5.6331		37	37	h	25.5012	202.624	16.5353	677.545	333.929	615.105
38	38	a	0	21.0551	108.171	6.87994	516.164	0	7.60384	14.8367	59.6585	0	16.5957	8.43171	0	0	6.27392	6.14156	20.7099	0		55.4822	78.183	33.0641	7.22564	52.7153	52.3006	489.085	15.8114	35.37	40.7942	63.7286	88.2776	130.894	11.2209	0	110.095	14.5543	6.12479		38	38	a	25.8024	98.6902	8.63906	795.555	222.308	798.489
39	39	a	7.36398	0	264.131	8.30774	470.343	0	16.6738	15.3904	64.7668	0	34.2782	9.23345	0	0	0	11.6033	22.8938	0		120.631	38.2513	8.6117	13.156	8.70791	16.278	206.52	13.7936	19.0732	18.2793	15.8272	142.883	205.891	0	0	96.1405	25.5946	0		39	39	a	10.84	118.21	12.88	195.94	83.38	150.37
40	40	a	6.98529	14.2513	261.559	15.2672	685.232	0	17.3074	15.5722	93.655	0	33.5332	10.1811	5.39508	0	0	13.4448	5.559	0		38.58	86.4034	5.03555	7.82503	16.2204	0	256.162	10.6773	15.674	26.2308	29.9952	161.996	80.8218	11.1407	0	57.5525	18.5693	8.13758		40	40	a	79.8746	254.772	16.4512	2350.03	278.005	2607.55
41	41	b	0	0	0	0	341.681	0	0	20.867	38.8763	0	10.1095	9.81503	0	0	0	0	123.704	0		312.671	36.3064	5.18894	26.1251	18.6795	0	1252.1	34.986	16.7672	91.8446	27.3255	134.324	323.091	35.2359	7.41482	370.707	60.8234	0		41	41	b	0	99.5475	18.4689	15.8618	48.1672	366.875
42	42	b	0	13.6829	0	0	572.474	0	0	17.1536	64.6599	0	6.42934	0	0	0	0	0	26.5924	0		56.0666	14.5466	0	12.611	8.01283	0	180.206	10.8365	5.95328	16.5686	18.8987	161.06	77.1106	5.15552	0	12.4501	33.8251	0		42	42	b	0	50.7935	9.93497	13.378	290.407	468.367
43	43	a	0	11.9175	246.993	8.72337	168.918	0	12.3713	15.3038	35.6885	0	25.7409	9.65304	0	0	0	9.87208	0	0		87.4637	40.8131	11.0764	15.9134	10.6084	8.6981	145.552	11.2437	7.40489	17.3948	42.7728	167.802	60.9797	11.2126	0	32.846	25.4105	0		43	43	a	48.1762	228.325	18.8222	1357.66	229.239	322.889
44	44	h	0	0	19.2908	0	250.431	0	0	11.5008	34.0137	0	5.29552	0	0	0	0	0	21.654	0		72.6732	32.0572	0	9.41843	9.99156	9.04744	115.924	6.93885	11.4993	13.7352	26.6735	103.194	94.4602	0	0	31.1261	19.6956	0		44	44	h	14.9993	76.5894	19.1689	325.972	107.389	577.257
45	45	b	0	0	6.12416	0	420.654	0	0	9.6365	42.953	0	0	0	0	0	0	0	68.4921	0		26.8592	33.1366	0	7.36224	23.89	18.6248	697.519	17.6642	17.5437	54.2881	22.3515	72.733	400.426	26.5768	0	274.244	48.7543	0		45	45	b	5.67643	272.218	45.4036	44.2696	415.944	4602.33
46	46	h	0	62.296	218.607	18.4921	1101.27	0	13.6994	24.5958	158.254	0	30.6613	8.87818	5.54158	0	0	6.1962	13.9758	0		40.7635	83.1363	29.7309	13.2156	26.1527	0	520.095	23.2563	43.6	46.652	29.5481	317.286	208.823	19.5224	0	84.7755	23.3461	0		46	46	h	11.1713	137.074	11.8927	318.506	275.541	382.462
47	47	h	0	12.9531	109.675	7.11293	450.257	0	11.2471	12.3068	60.7584	0	24.0304	7.11929	0	0	0	16.7943	0	0		292.374	57.6286	11.6586	24.2898	15.4774	32.8961	356.402	23.5091	15.8436	40.5381	23.8132	207.001	112.377	23.1244	0	42.0684	14.8795	8.50121		47	47	h	10.7505	68.262	7.06834	254.615	39.9344	271.896
48	48	h	0	0	96.5892	0	296.194	0	7.94727	11.8198	47.9471	0	16.6909	6.38436	0	0	0	8.99288	15.308	0		123.626	79.3709	0	13.6658	24.1864	18.0237	202.122	12.7239	11.538	21.2515	35.9554	84.5533	67.7762	8.09634	0	24.193	16.4467	6.12342		48	48	h	21.334	168.387	11.7984	504.929	184.292	739.446
49	49	b	0	0	0	0	116.458	0	0	6.23545	20.2665	0	0	0	6.0363	0	5.64536	0	57.6555	0		52.9277	55.5765	6.26054	6.02581	30.1278	11.0864	368.675	8.4048	26.3937	34.6022	39.8345	246.728	109.352	10.658	0	30.3151	23.5402	0		49	49	b	0	61.6724	9.22106	9.5343	100.746	189.512
50	50	h	0	14.9102	149.26	10.6912	695.436	0	9.30306	32.3896	77.6754	0	25.6887	9.53714	0	0	0	6.85595	5.16293	0		153.652	52.2921	17.0888	19.5581	24.8896	21.0005	379.358	16.1687	8.14244	34.8874	39.5721	173.607	82.4082	7.91156	6.53191	25.1089	17.2619	5.84957		50	50	h	14.6336	153.76	15.5876	315.225	247.436	562.834
51	51	b	0	0	5.13529	0	201.681	0	0	7.74096	22.3391	0	0	0	0	0	0	0	54.0541	0		409.026	41.2026	5.50341	22.8268	17.0306	19.7478	436.393	18.401	6.43092	38.0749	31.3222	86.1776	213.995	0	0	86.658	26.0823	0		51	51	b	0	35.9467	5.84172	12.1683	75.234	398.792
52	52	a	12.0887	5.85085	451.224	12.8789	449.211	0	25.1443	27.0129	84.3029	0	50.7056	14.4953	0	0	0	13.8867	7.65651	0		65.5537	41.1544	5.38878	13.0688	15.0448	8.03008	146.932	7.83782	8.96651	15.8631	23.8217	128.648	86.9377	0	0	47.8621	17.5343	14.383		52	52	a	55.3317	131.441	17.4875	1445.3	208.785	670.955
53	53	a	0	0	116.058	6.30054	381.443	0	7.6073	10.6197	43.3174	0	17.4165	6.72758	0	0	0	0	0	0		204.357	48.1856	8.10287	22.3114	13.6979	29.5089	283.782	19.5125	10.7512	23.4858	18.2481	221.322	96.5422	10.2693	9.6886	48.7898	11.4731	6.07444		53	53	a	21.2038	102.12	16.7856	508.717	228.731	272.997
54	54	b	0	0	7.76637	0	740.411	0	0	16.9097	80.5871	0	7.17957	0	0	0	0	0	39.93	0		515.006	39.8227	0	44.922	27.3289	0	941.318	34.5421	19.6599	76.828	27.4622	162.615	190.172	24.0123	0	125.121	59.0338	0		54	54	b	0	147.254	11.8921	19.5113	51.2269	700.146
55	55	a	0	5.4887	197.557	5.68522	359.805	0	14.4975	7.48685	49.8117	0	28.7441	8.28231	0	0	0	9.55102	15.3496	0		74.4019	29.1398	0	9.36557	9.56197	8.67068	198.82	7.61884	8.77287	16.1668	15.231	122.487	91.2535	6.96008	0	30.2824	12.5476	0		55	55	a	22.6421	60.8467	8.19003	544.154	64.091	214.089
56	56	h	0	8.98729	109.33	7.70159	462.646	0	12.1264	18.4981	61.0079	0	26.7039	30.2443	5.82391	0	0	13.9701	24.0595	0		172.325	66.5776	6.99016	20.1569	36.7473	61.771	510.87	16.2855	16.7539	47.4047	34.5658	157.376	134.057	0	17.2168	60.1589	25.5456	0		56	56	h	0	21.457	0	63.0019	16.1052	46.5088
57	57	h	8.43459	7.54314	271.554	17.5704	1040.87	0	20.5075	27.6491	125.708	0	44.6069	18.3591	0	0	0	12.9537	60.1797	0		375.307	50.0741	16.7198	33.6235	29.5186	45.4297	740.105	32.8714	17.3915	65.6185	34.4321	166.315	157.214	20.8107	11.5541	161.635	36.5383	12.0583		57	57	h	12.213	113.929	7.94741	256.842	125.671	265.873
58	58	h	0	10.3674	31.4824	0	200.77	0	5.13028	7.3806	29.9935	0	8.90416	0	0	0	0	5.94404	5.98604	0		23.0626	32.3499	0	0	12.5375	9.94203	179.053	0	10.1533	14.4044	16.9566	135.684	76.2642	0	0	47.5445	13.355	7.06107		58	58	h	0	44.2651	0	84.9904	158.416	101.307
59	59	a	0	0	93.7147	0	262.888	0	5.73102	10.1005	34.3612	0	12.3364	0	0	0	0	0	10.7013	0		120.66	17.1245	6.89539	15.8437	20.2294	12.5898	222.67	14.9045	13.1114	24.4237	44.2511	160.759	101.256	8.82604	5.74102	68.1047	33.2613	0		59	59	a	46.7236	131.489	11.8496	1177.26	352.143	1006.82
60	60	h	0	0	41.8134	0	419.66	0	6.89248	8.41689	58.151	0	7.62592	0	0	0	0	0	28.4255	0		33.3954	66.5894	17.2439	10.0097	42.4444	44.9125	493.478	10.8244	18.8669	39.82	56.51	157.525	148.797	9.26959	0	91.2341	12.0028	5.32661		60	60	h	33.5615	139.415	14.7358	777.649	291.456	3463.91
61	61	b	0	21.2498	6.16364	11.8634	1124.55	0	0	36.7466	165.546	0	14.1345	10.0121	0	0	0	0	20.3287	0		140.955	49.1019	16.484	18.4565	29.529	14.1255	576.134	17.0137	25.3539	51.4073	51.4063	178.514	202.174	6.3239	13.0128	29.9534	19.1133	0		61	61	b	0	144.274	17.1573	19.4453	396.915	465.988
62	62	a	7.05239	6.48146	237.659	11.0945	585.974	0	14.6021	21.9407	73.8349	0	34.0316	9.72667	0	0	0	9.88327	5.32509	0		103.348	47.4383	6.46086	12.961	18.3769	23.7403	259.225	12.2224	22.083	19.5817	18.4979	114.359	157.866	0	6.86414	108.27	16.6403	6.73825		62	62	a	19.1807	144.971	10.2551	477.907	110.758	212.522
63	63	a	0	0	109.687	6.18296	313.642	0	11.9435	12.0467	48.4469	0	25.8832	69.5353	8.91975	7.41868	0	14.6818	91.9987	0		24.6988	44.2671	0	7.75526	28.297	20.5992	539.392	15.9061	15.2779	46.0618	22.0823	146.633	151.963	5.41676	6.87975	187.643	22.4627	0		63	63	a	15.678	356.824	39.1873	473.781	432.499	1134.43
64	64	a	0	7.9234	198.557	8.08515	499.6	0	17.0591	15.4258	61.4102	0	32.7574	9.9057	5.89644	0	0	13.2621	16.8955	0		53.3721	7.73574	0	7.10396	15.5457	11.8756	266.422	7.83301	0	22.089	10.8783	81.8829	133.528	0	0	108.612	29.0485	8.5257		64	64	a	13.7034	21.0145	0	367.257	69.6396	281.042
65	65	h	0	7.49556	37.9595	9.58197	387.807	0	0	20.8399	57.9421	0	10.5215	32.4792	5.72894	5.94636	0	6.09418	25.4318	0		25.0494	38.9138	0	0	25.0961	11.3846	538.07	7.6139	21.826	50.2649	31.7588	78.6685	250.083	0	0	112.665	29.122	6.78336		65	65	h	6.44364	39.8749	0	120.07	235.975	206.723
66	66	h	0	9.38833	103.718	6.80378	442.035	0	8.83428	16.4954	56.5438	0	17.1653	6.38604	5.8911	0	0	7.80938	7.31191	0		70.0974	44.1924	0	9.70452	20.7222	7.33086	147.001	7.19979	8.29544	15.8701	32.3999	125.644	66.4543	0	0	20.0457	32.3746	0		66	66	h	91.9564	309.915	24.6747	2955.22	465.873	4416.56
67	67	b	0	6.05729	0	0	290.095	0	0	32.328	36.3806	0	14.7344	57.4162	0	7.28492	0	0	170.03	0		322.694	26.429	0	23.8237	33.076	36.208	1176.68	32.9489	41.2609	84.8929	32.2545	275.153	940.882	47.6148	14.9175	405.199	44.6982	0		67	67	b	0	33.5876	0	11.3632	17.6828	99.3198
68	68	a	0	0	70.9793	0	153.768	0	0	6.46752	19.2347	0	9.11448	0	0	0	0	0	10.0226	0		166.863	23.5663	12.6874	18.6284	30.0923	15.087	273.463	25.2346	23.0026	32.5996	46.0981	318.712	151.846	21.293	0	81.0799	33.5326	0		68	68	a	11.1497	32.1854	0	271.389	72.6963	129.968
69	69	h	0	12.4557	155.923	9.14644	703.807	0	9.27096	18.9578	81.2846	0	20.8858	8.30419	0	0	0	0	0	0		266.656	6.46355	9.86063	23.832	11.6467	10.7713	420.645	18.1714	7.07379	35.0584	16.1402	129.74	164.631	8.9484	0	56.6558	20.9721	0		69	69	h	17.3589	190.697	25.5074	343.866	272.771	463.315
70	70	a	0	0	121.442	5.35567	314.483	0	7.23102	8.32862	37.3115	0	15.4928	5.89292	0	0	0	0	7.83952	0		161.13	13.2666	0	15.8961	21.0034	17.8694	226.748	20.0364	17.2364	24.3848	16.978	135.518	99.4823	5.6871	0	81.5548	28.9306	0		70	70	a	50.303	188.309	25.8034	1132.47	257.002	969.038
71	71	h	6.56396	6.10613	228.419	9.27938	673.589	0	15.4572	18.064	81.4396	0	30.9527	9.15427	0	0	0	10.7409	49.0113	0		194.975	0	7.31044	22.6589	27.7056	0	352.643	18.0813	9.59518	31.023	15.3314	147.76	278.423	5.73254	0	77.5089	43.412	0		71	71	h	7.84149	59.9471	11.8938	143.358	42.4263	151.867
72	72	h	0	6.11851	77.3825	5.37723	379.658	0	5.99207	15.6767	49.0355	0	13.9449	0	0	0	0	7.08073	0	0		96.8749	6.48242	0	12.481	25.3086	0	175.813	8.96912	0	16.473	20.903	80.4015	96.4266	0	0	24.5553	34.7918	0		72	72	h	20.0745	405.778	32.7583	358.551	260.514	421.74
73	73	h	0	12.1259	65.3521	0	393.652	0	6.73236	13.2511	41.8506	0	13.6601	5.43218	0	0	0	10.4508	10.4848	0		88.5785	8.3885	0	16.8504	15.9729	9.003	305.052	8.93771	7.81267	26.1049	16.0931	51.9643	75.3476	6.50736	0	31.9427	34.9494	0		73	73	h	0	16.1092	0	61.506	97.1191	41.6383
74	74	b	0	31.2168	0	6.84725	798.061	0	5.53062	12.0807	77.8031	0	5.46405	0	5.76583	0	0	0	11.9548	0		293.126	34.9263	17.3713	32.6134	36.9446	40.5544	758.845	35.8166	23.9527	68.8354	53.2526	318.452	167.743	32.0037	7.43302	43.0057	55.1281	15.985		74	74	b	0	90.1392	13.57	17.2017	76.0639	794.542
75	75	h	0	10.2254	152.716	12.1041	446.734	0	8.30669	11.7405	54.2576	0	16.1511	5.12341	0	0	0	0	10.3483	0		257.376	34.6734	20.1921	23.1351	31.6916	0	437.907	19.5257	8.67973	45.1276	55.6109	173.667	216.638	12.2661	8.5564	54.0723	25.1902	0		75	75	h	27.7586	97.0183	9.00388	686	67.7204	1068.82
76	76	a	0	5.98692	50.76	5.7768	169.704	0	0	9.5136	24.8171	0	8.73973	12.0644	0	0	0	0	7.82886	0		52.6978	36.7648	5.28845	7.10087	28.9926	9.50611	205.995	8.47054	17.1075	22.3487	42.8237	118.451	108.951	5.61395	0	77.354	12.6897	0		76	76	a	7.00558	22.2276	6.88211	199.544	221.506	111.485
77	77	h	0	10.8702	103.502	8.42807	339.429	0	7.4724	15.7157	42.358	0	17.5938	19.7142	0	0	0	6.36587	18.5168	0		189.685	55.7044	12.9886	16.3502	46.2083	45.0651	500.672	18.8923	20.5042	47.9553	43.6786	91.72	203.991	0	7.64798	127.994	29.837	9.0893		77	77	h	7.79569	40.2402	6.27419	148.709	122.646	92.9882
78	78	h	0	6.17396	64.9618	5.11327	241.584	0	5.29412	12.8003	29.9414	0	12.4503	6.30102	0	0	0	5.92566	5.62848	0		103.98	36.8089	5.5348	7.8186	24.5548	8.65961	141.019	5.99078	7.5428	15.9587	36.4216	65.9475	67.3281	0	0	33.7038	17.7639	0		78	78	h	35.3226	198.248	21.7703	828.137	690.299	575.334
79	79	h	0	29.0224	98.2928	15.261	975.142	0	9.37254	11.4473	100.578	0	15.8436	5.43506	5.36856	0	0	6.18747	5.6922	0		49.6263	30.3744	18.2234	19.4994	22.4218	0	1077.78	29.7341	41.374	84.0074	40.1431	238.07	182.544	36.961	0	213.081	28.9316	11.5425		79	79	h	32.9314	241.409	17.2646	851.763	209.928	2286.63
80	80	a	0	12.8983	86.2423	5.74177	279.567	0	7.5242	19.7973	36.2121	0	16.9245	6.46315	10.4997	0	0	9.74822	6.98852	0		127.451	38.8785	12.7915	10.1891	29.5558	8.72472	249.632	12.109	12.5485	23.6159	45.778	95.9983	172.258	5.32162	0	133.371	22.9406	5.19469		80	80	a	19.6996	122.883	13.7416	372.109	659.14	192.165
81	81	h	0	5.05039	29.6047	0	225.461	0	0	11.623	26.9538	0	7.88744	0	0	0	0	5.20878	22.8081	0		59.6978	41.7992	6.91272	8.34444	31.4092	11.6439	636.283	18.1899	10.427	51.3694	33.3965	114.105	211.788	21.1226	0	245.266	33.5814	5.586		81	81	h	9.1631	27.8626	0	250.742	68.3376	306.68
82	82	h	0	24.9442	176.55	18.8069	1205.87	0	12.51	28.4842	121.824	0	28.9742	8.28804	7.9329	0	0	7.06798	41.6271	0		497.348	60.2848	17.4845	39.0757	35.1095	47.7392	767.328	38.0266	36.1315	69.1142	28.3638	218.435	217.089	24.5825	6.91201	90.7359	29.3858	0		82	82	h	10.4671	64.6087	6.0284	224.206	129.289	282.579
83	83	h	0	9.23272	74.8654	5.94378	414.684	0	5.99674	15.8592	46.6254	0	15.0711	21.9013	0	0	0	0	16.8168	0		541.969	54.5218	18.0209	31.8916	45.5518	41.0712	611.018	29.5444	10.4357	49.5955	56.5777	203.627	290.104	16.3732	8.55807	57.3157	17.1356	0		83	83	h	9.70855	79.7624	14.0729	213.658	153.338	152.386
84	84	h	0	5.86476	108.555	0	249.516	0	9.18231	7.85768	36.7212	0	16.2351	0	0	0	0	5.81245	20.0149	0		18.1083	26.2652	0	6.99341	15.7277	15.4626	463.637	10.1926	11.8341	37.0508	11.5737	88.2136	96.7973	5.23685	0	52.0872	14.2455	7.62739		84	84	h	10.3865	28.8227	6.16156	236.226	74.3361	288.773
85	85	b	0	0	0	0	284.305	0	0	12.652	39.8368	0	0	0	0	0	0	0	8.90415	0		58.3466	22.2433	0	10.6566	7.76071	11.0183	141.342	5.7444	0	12.5615	7.32967	67.1162	43.4927	0	0	7.97622	7.27088	0		85	85	b	0	21.0875	6.65982	7.70434	44.4484	126.18
86	86	h	0	0	134.626	6.30365	494.144	6.49699	18.5122	13.9481	65.828	0	30.8465	9.15371	6.39613	0	0	15.6804	51.516	0		338.827	42.6389	7.45036	26.6154	27.6374	65.3385	446.918	24.4078	26.6802	42.8039	16.8001	179.275	186.278	22.5309	18.968	72.4564	29.5477	26.579		86	86	h	7.57166	59.463	22.484	182.389	84.5196	258.083
87	87	a	0	7.50554	188.467	10.3659	311.987	0	16.4801	19.2528	48.4009	0	36.242	13.0545	5.25748	0	0	18.5517	0	0		78.2733	20.0265	6.24439	15.2458	8.65807	0	270.858	16.7769	14.3026	29.954	17.0564	202.27	105.548	18.8106	7.28894	58.7475	7.43041	0		87	87	a	29.8409	189.528	12.5967	688.341	372.258	177.979
88	88	b	0	0	7.14549	0	493.28	0	0	11.3499	59.8491	0	5.3425	0	0	0	0	0	7.12314	0		82.9687	15.3695	5.0861	13.7182	15.0523	15.5583	474.476	13.4481	8.31532	38.8702	8.01619	71.6864	56.1509	5.46627	0	24.2384	34.1062	7.81201		88	88	b	0	174.739	16.2842	27.2496	185.824	3101.46
89	89	b	0	0	0	0	211.76	0	5.24958	11.5079	32.699	0	7.92525	10.0468	12.7431	0	0	5.205	19.6575	0		180.571	15.469	0	20.0107	9.0249	9.51206	294.148	14.2971	11.1721	27.3055	17.6834	102.363	86.5698	10.7469	5.93847	6.31549	40.0519	8.16408		89	89	b	0	9.56765	0	6.44183	60.8017	62.3269
90	90	a	12.7042	22.3589	434.621	23.6025	656.321	9.5698	36.7849	29.8229	99.824	0	82.2295	45.7774	14.2456	0	0	55.0539	38.1831	0		208.032	32.0239	8.78774	23.5461	18.8844	38.4057	306.612	20.2776	13.893	31.3815	13.2905	171.269	144.808	17.3775	9.63583	46.3522	22.6395	0		90	90	a	8.53203	24.8073	0	222.817	229.178	66.6136
91	91	h	0	0	65.8699	0	202.988	0	0	6.8033	29.5187	0	8.62598	0	0	0	0	0	8.4068	0		133.737	14.2918	6.24126	13.7522	7.8103	11.2396	201.994	12.3789	11.6765	21.2763	21.8612	115.461	136.643	7.60711	0	65.0663	20.6286	0		91	91	h	8.64534	71.5006	44.4974	174.938	138.516	248.849
92	92	b	0	0	0	0	381.521	0	0	9.44975	37.9988	0	0	0	0	0	0	0	68.9694	0		461.892	14.0263	6.33941	30.799	13.72	0	605.26	28.3895	12.5652	51.0413	17.4139	198.345	192.485	26.1966	6.57232	59.3962	37.1252	0		92	92	b	0	132.665	30.5538	30.912	310.607	1130.52
93	93	h	0	0	106.733	7.23777	538.478	0	7.96693	16.0791	59.9199	0	14.3422	5.86278	0	0	0	0	11.8943	0		188.13	14.6485	5.8549	21.82	9.23775	13.4925	225.533	12.2201	6.39371	21.0982	6.47444	54.2636	125.49	0	0	32.628	19.3581	0		93	93	h	10.464	14.6086	0	279.329	24.0869	385.789
94	94	b	0	0	0	0	160.389	0	0	13.3004	19.605	0	5.68341	5.933	0	0	0	0	113.296	0		90.5903	0	0	12.8134	10.8461	0	474.59	16.2629	13.3214	39.2193	8.81754	102.769	300.2	7.47501	0	145.672	36.3571	0		94	94	b	0	34.4757	0	8.70692	119.399	90.1317
95	95	a	0	0	57.6363	0	345.665	0	7.02435	9.06343	42.6847	0	12.0272	6.96476	8.00418	0	0	6.19858	102.468	0		13.8593	13.9844	5.99752	9.33643	10.9659	0	524.987	23.7606	32.3467	44.6304	18.344	232.883	163.52	21.8695	0	174.037	23.4178	0		95	95	a	6.19515	36.159	14.7235	134.427	172.532	180.318
96	96	a	0	0	53.9127	5.84843	319.662	0	7.59462	12.0152	39.0965	0	12.6381	0	8.19961	0	0	6.56807	15.5845	0		65.4883	18.2734	0	10.8901	9.01476	12.0691	262.636	9.3982	7.16942	21.071	8.4946	56.5277	46.8139	0	17.1324	54.0366	25.6755	0		96	96	a	31.5147	101.272	12.7897	773.002	177.113	1977.75
97	97	h	8.90423	9.71922	285.916	22.3945	936.75	0	19.4773	27.9797	120.355	0	42.0092	20.6234	0	0	0	12.991	0	0		125.174	16.7093	6.29439	17.2384	12.4811	23.5157	384.045	18.3438	12.8149	37.6351	14.8568	137.052	92.8119	9.79027	0	32.3612	22.513	23.7059		97	97	h	8.03448	99.6333	9.05536	119.506	158.357	141.353
98	98	a	13.0885	27.8623	419.863	22.4728	938.58	8.21588	28.3035	31.927	118.029	0	63.6459	61.853	7.63498	0	0	23.1091	14.1772	0		205.773	14.8101	6.63664	26.7786	15.936	19.8196	368.662	21.8498	10.2014	39.0577	13.2104	134.015	114.312	5.44972	23.548	49.9112	22.4729	0		98	98	a	29.1674	105.913	8.8111	653.152	72.8014	341.845
99	99	h	0	7.57927	123.234	5.88671	253.562	0	6.46551	6.93722	36.7521	0	15.8945	5.89773	0	0	0	0	0	0		109.526	7.25465	11.5951	16.9917	8.98598	10.8491	624.165	20.6556	18.7592	50.9973	21.4211	135.129	181.167	13.5739	21.4631	105.107	13.0468	0		99	99	h	12.0566	125.026	9.88602	231.352	220.435	134.106
100	100	h	0	21.278	54.4579	8.33543	666.739	0	0	30.4288	64.4881	0	21.1927	7.15111	0	0	0	0	45.4927	0		593.536	14.9928	9.23641	39.1837	12.2615	27.4483	736.87	41.0026	16.6861	61.2424	22.8974	202.441	406.995	11.8826	21.8823	263.618	34.3155	0		100	100	h	16.2741	213.739	17.62	295.102	185.695	665.748
101	101	a	0	10.663	100.601	7.94764	355.619	0	7.27942	5.9861	43.6479	0	14.1582	20.1439	0	0	0	0	6.60253	0		8.20147	14.2038	0	7.13416	21.6857	30.3905	596.16	15.7193	29.3583	48.8338	9.14042	63.3354	192.96	6.23194	0	147.374	19.2991	0		101	101	a	8.3771	30.5018	0	201.301	119.871	108.503
102	102	a	0	21.9542	145.917	8.75407	436.869	0	11.515	5.61246	48.2642	0	25.0281	10.1678	5.32802	0	0	7.97823	26.6743	0		8.23714	41.8662	18.5666	12.3031	28.398	86.7769	763.313	21.9041	41.6666	63.2167	14.7574	90.9586	243.343	23.1612	6.64515	246.603	18.2345	5.63897		102	102	a	0	34.5331	7.27946	70.6352	44.6269	63.9072
103	103	b	0	12.0881	0	11.3466	878.947	0	0	22.9176	80.3682	0	19.3983	56.9829	6.78069	0	0	0	57.928	0		537.073	15.5427	5.24925	33.2918	21.2597	33.2733	366.822	27.5703	15.3755	35.7136	13.0055	164.409	204.924	5.27897	12.5099	27.9077	14.2767	0		103	103	b	0	64.8542	16.0725	25.6782	292.361	239.906
104	104	a	7.52391	12.841	258.607	13.6032	738.174	0	19.9565	11.4447	81.7311	0	39.2883	10.9401	7.92705	0	0	14.2486	0	0		153.661	25.2506	11.9942	24.7145	20.1665	50.079	421.962	21.0264	23.5773	42.7148	13.1979	172.244	112.355	20.2006	0	57.3146	17.9705	13.5895		104	104	a	127.463	247.629	26.2068	3585.99	290.066	2707.05
105	105	b	0	16.4467	0	0	338.166	0	0	6.03289	33.6821	0	0	0	7.22427	0	0	0	100.298	0		10.9862	31.3592	5.50715	7.13559	26.2214	66.5021	1274.42	22.6448	20.7704	90.8487	5.67237	36.9399	221.077	14.4803	12.2209	229.775	33.2029	7.48347		105	105	b	0	34.3506	8.12191	11.9107	169.281	336.435
106	106	a	9.97566	7.12193	353.193	15.2119	620.93	5.71238	28.4594	26.9461	86.6379	0	64.9331	17.2467	5.25249	0	0	35.4405	14.8038	0		526.72	26.4415	11.1283	38.875	17.3774	55.1909	645.431	36.8299	15.8289	57.0912	11.9021	181.544	184.445	23.0902	61.1393	80.9738	13.9467	5.14079		106	106	a	41.0343	307.376	13.2238	788.603	169.32	403.471
107	107	a	0	13.6039	151.627	6.69342	212.466	0	6.66906	9.66302	29.75	0	16.6076	0	0	0	0	0	0	0		118.678	0	8.72276	19.2199	5.67548	0	291.427	19.0989	7.07592	26.8634	24.6822	174.64	105.073	18.1957	22.0327	79.5866	13.7076	0		107	107	a	29.5288	89.1834	8.4272	766.903	146.851	399.805
108	108	h	0	7.45809	41.9213	11.8108	586.349	0	0	8.57052	52.997	0	10.0349	7.81561	0	0	0	0	10.7731	0		11.3714	57.4651	28.9165	18.9485	35.9685	111.954	1339.88	44.2639	78.9236	107.383	20.9192	320.129	357.552	50.6715	0	354.86	14.8226	8.45086		108	108	h	12.5915	64.221	7.35119	243.664	222.208	171.81
109	109	a	0	0	137.721	10.3428	411.171	0	9.95362	12.4956	48.0483	0	23.9374	8.00098	0	0	0	6.10442	10.322	0		599.972	35.333	14.8457	36.0054	23.9674	74.4002	356.894	25.8659	22.6132	33.3975	17.0037	124.469	236.364	9.83627	10.8429	71.8248	11.6069	5.03964		109	109	a	17.8607	78.5306	10.3742	349.401	83.5022	255.755
110	110	a	0	0	67.3716	5.68442	241.18	0	6.26149	7.19836	33.3071	0	12.4006	9.23947	0	0	0	0	7.72343	0		68.4153	6.27035	5.31248	13.3525	16.2052	6.58533	225.967	11.3657	9.58107	19.5438	8.70595	83.0643	76.4916	7.15204	0	61.1351	8.37883	0		110	110	a	10.2266	87.3308	9.10508	155.639	149.961	162.259
111	111	a	9.12763	11.0822	307.609	13.7036	403.33	0	21.3492	11.5978	55.0341	0	49.4549	15.2599	0	0	0	16.1219	0	0		130.498	12.2144	18.51	23.788	12.0197	15.0419	381.271	21.1774	16.1443	36.7391	21.6392	170.764	259.72	12.3008	14.1866	59.7258	17.0815	0		111	111	a	70.6764	297.76	17.4372	1840.75	213.331	337.596
112	112	a	0	9.30673	109.938	8.1949	423.079	0	8.20651	9.88574	46.273	0	16.627	0	0	0	0	5.35215	0	0		139.64	12.129	0	18.2325	10.9072	19.3439	338.049	18.082	11.9901	28.8595	7.97631	93.4759	104.061	5.73856	6.00092	89.9078	15.1785	11.3444		112	112	a	15.5633	79.6888	10.0294	305.92	93.6932	414.156
113	113	-	0	6.46309	43.7112	5.32434	460.981	0	7.0243	8.37497	45.4642	0	15.649	0	10.9961	0	0	6.39036	19.1047	0		509.307	16.7933	7.18638	34.4635	15.7024	36.2906	376.315	34.2354	18.2111	42.1499	13.5089	244.34	137.184	22.6633	9.19318	89.1619	13.6285	0		113	113	-	14.2782	91.2106	11.8789	304.682	188.997	493.063
114	114	b	0	0	0	0	402.192	0	5.0851	9.75838	44.6773	0	10.3107	0	8.05894	0	0	0	127.58	0		859.285	19.5079	5.2642	48.1071	14.2702	40.4772	848.743	30.7943	8.11427	64.5195	6.11435	55.2389	235.291	8.24209	7.06752	22.7736	25.7505	0		114	114	b	0	17.5245	7.40683	10.1684	64.6677	61.3686
115	115	b	0	0	0	0	399.2	0	0	12.1762	34.8727	0	9.06794	0	0	0	0	0	66.5511	0		531.59	9.94516	8.21797	27.0835	10.198	22.8336	578.271	22.4658	14.1522	43.0177	19.8022	34.8039	412.282	0	7.93708	161.024	27.2345	0		115	115	b	0	83.3044	11.6658	17.8607	37.4938	602.08
116	116	a	0	0	47.4958	7.5117	303.171	0	0	5.98956	30.8445	0	9.61352	0	0	0	0	0	5.12503	0		0	0	0	6.59521	8.76075	0	478.193	12.4443	30.433	38.7195	8.2902	102.582	108.13	5.60749	0	117.762	6.5	6.10027		116	116	a	51.7705	689.503	73.302	971.47	843.441	3403.41
117	117	h	0	7.91765	70.2681	7.51717	478.342	0	0	0	45.7207	0	9.61869	0	0	0	0	0	13.1755	0		7.38652	10.4974	11.0788	15.8698	11.7992	15.6686	420.74	29.9554	31.1399	43.3659	19.4645	368.303	180.898	31.8731	0	110.045	6.26728	0		117	117	h	7.27306	52.6449	11.9026	115.806	267.59	166.639
	118																																									118
119	119	h	0	0	100.589	9.65166	535.518	0	6.9581	12.4539	59.5863	0	17.1386	0	0	0	0	0	0	0		189.061	7.39014	7.57525	23.5096	10.1042	15.8297	297.503	22.6736	12.4953	35.0266	16.8339	207.117	103.407	15.8313	10.753	31.5926	14.1109	5.51999		119	119	h	24.2593	134.889	9.68186	591.895	288.324	827.506
120	120	a	0	13.1932	158.923	10.2334	461.105	0	9.56066	14.597	53.1927	0	25.1406	8.34625	0	0	0	5.08076	0	0		103.733	7.66972	7.6695	14.4195	10.0032	12.7494	414.644	15.9609	10.2163	38.6444	6.93619	99.1779	76.5304	6.41892	15.5882	59.3119	10.606	0		120	120	a	17.8953	108.784	9.17527	413.015	70.0104	335.409
121	121	a	0	0	68.7839	6.80343	344.124	0	5.89302	10.378	40.8294	0	16.1028	0	0	0	0	0	0	0		126.244	0	7.54415	19.0519	7.71882	0	374.09	22.0809	19.9206	35.9645	12.831	194.639	108.338	18.4832	0	88.5824	8.10235	0		121	121	a	72.0724	221.083	15.8171	1837.81	191.008	3034.64
122	122	b	0	8.7451	0	8.54113	856.012	0	0	11.3314	81.4134	0	8.33321	0	0	0	0	0	0	0		325.079	24.4743	8.41612	28.4658	17.1172	48.9875	423.74	20.1419	15.5366	35.4966	5.13168	78.7907	143.571	7.45561	0	12.8497	13.163	8.93979		122	122	b	0	75.415	34.8377	26.8745	199.636	586.149
123	123	h	0	0	11.8141	0	181.35	0	0	8.55601	22.6295	0	10.2327	0	7.91802	0	0	5.52451	14.4247	0		176.001	0	0	17.2829	5.62485	0	341.121	19.8871	7.50941	28.318	7.9575	108.787	166.04	11.6948	0	140.512	12.6876	0		123	123	h	30.2423	97.4915	10.1248	759.343	113.06	2223.04
124	124	h	0	8.34063	27.2146	8.67745	412.534	0	0	10.7619	39.9473	0	8.83671	0	0	0	0	0	13.7867	0		192.907	20.2645	19.5305	19.4948	18.6938	19.8024	617.954	28.5419	25.4657	53.4345	49.4792	206.352	315.629	15.7426	25.6776	271.602	30.9498	0		124	124	h	12.9508	162.934	16.8875	193.072	237.622	556.093
125	125	a	0	0	127.565	5.70287	182.051	0	7.71867	6.75922	27.2173	0	15.9613	5.56335	0	0	0	0	6.44331	0		12.4353	12.7647	0	5.36106	11.2468	5.66005	265.283	5.30874	8.40326	21.9118	32.799	61.0464	61.9753	0	0	54.4464	10.7648	0		125	125	a	14.9375	42.4532	6.66606	376.924	143.771	201.59
126	126	h	0	12.8305	41.6064	13.1253	567.881	0	0	11.3789	71.787	0	12.6444	15.5276	0	0	0	0	7.76252	0		279.634	24.6615	18.6459	25.7321	17.8673	15.3077	624.966	21.8302	26.2541	58.9157	51.7102	159.117	201.497	13.7736	14.9	68.652	26.5599	5.48541		126	126	h	10.635	128.519	14.1415	169.047	335.652	288.422
127	127	h	0	11.7565	78.0044	7.25267	351.76	0	6.94601	12.1946	42.1067	0	17.1453	5.44625	6.7025	0	0	6.21419	15.1098	0		193.622	30.2788	0	19.2445	20.2459	10.4365	239.539	10.4282	0	21.0277	48.4877	121.122	134.667	8.57539	0	35.6027	21.8664	0		127	127	h	5.5673	76.9574	8.91651	69.0952	149.613	127.454
128	128	h	0	25.6257	119.142	28.3675	619.675	0	11.5375	27.1653	80.5964	0	30.889	8.25963	8.17377	0	0	11.6144	50.6609	0		277.061	13.1056	8.51975	29.1896	16.0686	16.8388	309.405	17.9609	16.3185	33.8655	27.9039	112.629	136.793	9.99353	0	55.3432	21.1815	0		128	128	h	8.84639	157.977	17.6987	137.311	255.144	107.359
129	129	h	0	8.07166	98.9183	13.4169	448.435	0	9.109	8.22165	54.5823	0	16.9634	5.52782	5.50099	0	0	7.87681	7.74192	0		20.2883	26.2207	9.80805	8.56187	35.7906	43.9859	365.875	12.092	14.2134	35.6721	27.5617	102.592	152.226	5.23969	6.70787	65.323	35.0088	0		129	129	h	6.94847	59.7811	8.06365	131.424	91.7689	95.6009
130	130	b	0	6.89291	0	23.5964	854.187	0	5.7318	12.2565	132.615	0	8.92386	0	6.30038	0	0	0	44.5499	0		24.4179	49.934	15.5835	14.3728	30.8331	67.5461	670.9	12.3773	15.4896	56.5387	35.4155	109.446	67.4252	17.4959	15.228	75.7356	33.7267	10.766		130	130	b	0	272.678	21.0949	19.4035	297.517	1682.23
131	131	a	0	12.6341	219.709	19.7104	692.423	0	14.1147	18.7423	77.4382	0	31.8489	13.3307	9.28458	0	0	11.4303	7.46217	0		53.6995	28.6922	0	9.10247	13.4927	14.7522	212.436	6.39492	8.21915	19.1283	35.9033	89.0008	55.6526	6.98798	0	39.8944	16.2958	9.08451		131	131	a	12.1501	56.8645	8.56516	261.426	231.094	241
132	132	a	0	0	126.351	0	201.139	0	6.10504	8.11662	25.1401	0	13.9992	0	0	0	0	0	5.89551	0		324.295	14.7295	10.7044	27.1291	9.61383	12.9871	272.598	21.8263	8.55373	24.7526	24.3781	184.057	191.968	8.18786	10.9033	89.4002	17.163	0		132	132	a	13.6779	70.9562	13.9388	273.325	180.891	136.969
133	133	b	0	7.60239	0	0	430.027	0	0	15.1067	41.7363	0	7.76024	0	0	0	0	0	116.936	0		353.302	22.4563	0	29.3746	17.2438	0	1061.23	32.916	25.0756	80.8401	19.6767	141.778	620.981	26.3217	6.49515	280.342	35.7581	0		133	133	b	0	37.8786	9.73646	13.701	218.085	126.493
134	134	a	0	0	116.887	7.26994	435.454	0	5.96117	10.0694	47.4294	0	13.8041	0	0	0	0	0	7.25917	0		20.5205	43.1601	7.16871	8.06015	17.6867	31.649	442.804	13.8773	24.4813	39.896	22.3016	161.002	166.132	0	0	121.519	22.7076	8.9074		134	134	a	7.39932	113.188	9.9913	121.561	61.7242	147.878
135	135	h	0	0	103.516	6.37262	410.27	0	8.83449	10.0479	47.945	0	17.958	6.79691	8.2233	0	0	9.47146	0	0		291.405	16.5524	9.50358	28.1573	14.8279	25.8747	520.113	33.0589	32.8457	52.4775	19.2387	334.906	339.921	21.1825	0	54.4976	23.1731	0		135	135	h	0	23.8818	0	41.1526	164.836	54.761
136	136	h	0	41.6156	122.334	10.5651	562.211	0	6.80443	6.9723	64.3649	0	11.8159	5.32692	0	0	0	0	0	0		15.6835	9.22573	5.26512	6.32197	8.68152	0	178.157	8.36953	6.63527	16.8573	16.5459	105.749	53.906	0	0	27.3371	21.5447	9.28814		136	136	h	21.7522	78.3554	10.8938	630.872	117.875	787.505
137	137	h	0	6.20491	139.01	8.3878	435.62	0	10.2647	17.9649	57.7815	0	22.7143	7.27721	5.64493	0	0	8.82491	9.4806	0		78.3794	36.7912	13.0703	14.5345	16.2879	0	230.407	12.4677	6.39432	21.0221	29.9234	209.445	104.154	8.8575	8.27419	51.0005	20.9822	0		137	137	h	29.7867	194.186	12.6013	731.659	182.572	1161.54
138	138	a	0	0	80.7237	6.92754	334.688	0	6.55628	11.3929	41.3451	0	13.299	23.2139	0	0	0	6.65169	0	0		26.7062	38.6957	0	7.54085	11.6094	0	199.317	9.64917	14.4846	20.0526	29.549	175.039	68.8695	7.99261	0	31.2643	11.4965	0		138	138	a	32.9908	119.328	10.4491	899.083	131.93	544.97
139	139	h	0	13.7741	131.65	7.98731	513.164	0	8.75395	10.8549	61.2647	0	16.4721	7.11353	7.84471	0	0	6.43977	5.21213	0		14.5336	18.2593	0	5.8452	12.8674	15.5039	431.081	10.6602	9.81153	36.113	12.8847	72.6045	79.5628	5.37728	0	73.7365	30.8953	5.37467		139	139	h	10.5207	61.8517	9.10431	269.852	49.9802	466.502
140	140	h	0	0	109.339	0	276.897	0	0	0	35.2921	8.75617	9.44701	0	0	0	0	0	9.16677	0		96.382	6.22376	0	12.3594	0	8.44451	252.557	8.93003	20.1893	21.1544	11.1269	64.2735	119.904	0	0	29.4207	17.5978	0		140	140	h	12.6225	77.2944	12.5308	258.5	51.9594	356.168
141	141	h	0	0	68.1368	0	263.903	0	5.63994	14.3244	34.2837	0	13.5732	6.47231	0	0	0	0	15.8066	0		197.326	8.32918	0	18.6846	5.71155	8.57601	147.347	14.4531	8.40133	19.3265	17.419	128.686	186.04	6.95183	5.44964	32.1831	18.5005	0		141	141	h	0	34.0049	13.6667	87.0947	222.824	93.4864
142	142	h	0	0	8.79352	0	318.526	0	0	9.12354	32.9319	0	0	0	0	0	0	0	71.0097	0		130.01	0	5.67007	13.9804	10.5387	0	565.38	19.6824	14.8699	45.9572	8.23132	75.0483	299.534	7.05664	0	288.842	25.7838	0		142	142	h	5.39561	26.6353	6.46917	109.679	128.061	284.517
143	143	a	0	0	53.3887	0	259.978	0	0	15.0806	31.4063	0	13.1014	5.55555	0	0	0	0	33.423	0		67.1715	5.76783	0	10.3714	9.95325	11.6013	480.954	13.5491	19.9417	38.9068	5.38534	182.936	223.496	5.44008	8.96785	181.319	18.853	0		143	143	a	12.1653	129.076	7.07683	211.458	69.3106	231.632
144	144	h	0	10.4025	78.3484	0	460.685	0	7.60473	10.6143	51.967	0	17.122	5.26781	9.66089	0	0	7.86727	5.05482	0		213.444	14.4193	9.2849	25.6455	8.25561	25.2889	346.59	26.5767	19.7304	37.1001	18.3723	247.464	356.235	22.5979	6.74133	51.6747	24.2963	5.23411		144	144	h	74.0656	526.769	38.692	2137.7	553.792	1837.19
145	145	h	0	9.21384	61.397	6.57771	514.506	0	6.23989	8.60521	51.2876	0	11.7375	0	0	0	0	0	0	0		137.313	7.0692	6.60005	16.1352	5.20609	10.7025	243.381	14.1005	5.04305	21.4177	10.2351	107.807	83.521	7.28852	0	20.4428	12.1224	0		145	145	h	21.8702	53.2028	9.36539	625.889	150.664	863.161
146	146	a	0	5.89049	207.976	15.7528	843.636	0	12.7873	24.8613	92.5502	0	27.9141	12.0792	6.49991	0	0	8.35867	9.17594	0		85.952	0	5.53697	19.9488	7.19604	0	408.268	19.3336	16.729	38.6539	15.8314	188.719	194.453	9.28928	10.9336	68.1817	24.4761	0		146	146	a	25.4297	105.404	10.4741	594.89	107.463	613.132
147	147	a	0	0	189.87	9.72617	346.887	0	16.6877	20.0443	49.4797	0	42.0553	55.9531	22.2964	5.71006	0	22.3642	42.9583	0		106.952	0	0	13.4768	8.10172	6.82025	258.502	8.45996	0	20.4653	5.94698	42.4211	103.264	6.53326	6.59106	67.5491	27.3209	0		147	147	a	0	22.7525	0	72.1328	168.797	78.0889
148	148	h	0	8.00699	110.979	0	490.751	0	5.43678	17.5562	54.6693	0	18.3554	8.8329	0	0	0	0	12.4638	0		234.26	9.61605	14.2003	23.597	6.36112	20.9881	676.042	19.4478	24.882	53.4708	12.1834	92.3437	278.262	7.89271	43.2118	99.4921	22.5921	0		148	148	h	12.4941	103.486	11.9909	210.663	100.288	312.372
149	149	h	0	5.53196	201.274	8.21058	559.884	0	13.6	12.6225	75.5056	0	27.2938	7.63224	0	0	0	8.36924	18.4622	0		427.534	20.1642	19.795	38.4718	15.4783	46.0779	437.982	39.7171	34.1184	52.6285	26.477	383.491	238.696	26.0255	5.66351	93.7039	9.53578	5.02214		149	149	h	178.916	351.475	25.2393	4807.26	492.171	5598.57
150	150	h	7.23765	6.46548	266.587	11.4782	773.81	0	18.2514	30.7536	98.4841	0	35.544	10.5054	0	0	0	8.95239	0	0		6.97824	18.8034	5.6549	9.59548	15.6714	38.9593	423.9	11.2665	16.2584	38.6712	0	65.8388	118.189	11.0439	0	94.3969	13.4087	15.117		150	150	h	17.9109	252.76	23.0424	342.147	86.7426	939.438
151	151	h	0	29.2724	191.147	8.98124	545.806	0	14.8054	13.8503	66.0817	0	31.4124	8.54952	5.13198	0	0	12.7882	0	0		235.924	7.5582	12.5718	25.1101	5.16439	13.4598	356.192	23.9501	10.8842	32.5744	6.84585	194.239	191.175	18.4197	13.8092	43.9968	5.42508	0		151	151	h	0	31.2939	0	214.856	48.3521	107.795
152	152	h	0	0	54.2002	0	459.395	0	6.12036	9.55627	48.0318	0	11.1066	0	5.9945	0	0	0	8.33218	0		419.176	11.6419	6.37424	32.2425	12.6112	27.2302	372.395	27.3777	14.9269	37.9492	16.1132	177.815	112.116	15.1832	0	40.1052	20.7046	0		152	152	h	12.086	87.9631	21.2985	362.976	82.7865	534.171
153	153	b	0	11.5531	0	0	378.022	0	0	10.3932	48.8633	0	6.99188	0	7.8357	0	0	0	6.12457	0		154.381	17.333	6.92157	19.5339	15.7414	38.5017	374.665	13.3288	15.4764	30.4932	12.5425	102.282	185.098	0	0	15.2848	16.1392	5.50996		153	153	b	0	140.717	17.0477	19.7445	193.552	355.141
154	154	h	0	12.4243	109.845	10.6478	873.318	0	14.0612	15.3711	100.398	0	20.4147	6.37274	8.79182	0	0	6.33522	13.3981	0		6.24391	17.2105	0	6.74011	17.8496	33.0034	484.219	10.117	15.968	38.2106	0	61.8617	87.9161	5.06986	0	84.2868	21.5896	5.76022		154	154	h	8.4063	54.6333	7.39603	292.896	139.704	694.803
155	155	h	0	15.612	91.0845	10.1617	1005.89	0	9.87569	15.1751	94.0686	0	18.0704	5.08276	7.88095	0	0	6.93277	12.2807	0		7.07094	35.3903	17.2847	16.0509	25.4282	77.4771	1549.57	30.5547	36.954	110.235	6.52572	156.324	337.506	31.4587	0	297.796	29.747	10.1582		155	155	h	11.5548	83.6427	10.9417	361.648	62.9529	560.697
156	156	h	0	0	59.242	0	397.25	0	0	6.90656	44.724	0	7.95867	0	0	0	0	0	0	0		60.2971	0	0	10.3324	5.27332	0	144.845	9.35132	10.2338	14.1477	10.8872	93.3223	67.9218	6.16375	0	29.0819	8.019	0		156	156	h	6.64582	53.141	7.85454	193.588	117.645	318.613
157	157	h	0	0	30.5541	0	292.278	0	0	8.0732	31.8065	0	6.09456	0	0	0	0	0	40.6273	0		9.99541	0	0	5.395	7.34594	0	344.446	11.0923	13.1084	28.2519	0	88.2631	144.015	0	0	157.433	11.3623	0		157	157	h	10.0812	76.2647	7.54512	389.497	212.479	750.78
158	158	a	0	0	59.9877	0	329.113	0	9.22586	16.9608	42.3185	0	16.3525	16.1161	7.84594	0	0	8.31302	39.0566	0		333.207	7.60911	0	25.5668	7.0842	18.4463	171.455	20.253	9.41492	22.3934	20.5346	132.704	127.727	5.64621	0	40.4157	27.9864	6.20741		158	158	a	0	41.3376	7.3273	92.7915	122.922	132.93
159	159	h	0	12.1024	66.0704	7.06263	467.238	0	8.68958	41.4591	65.7293	0	24.4112	162.928	6.59978	18.2918	0	10.4181	345.558	0		294.769	9.42776	0	25.7553	9.37842	19.8985	431.341	23.5499	11.8308	38.517	14.3346	56.7951	330.035	10.5637	12.1518	258.624	34.035	0		159	159	h	0	32.4253	6.50287	57.4603	133.613	84.352
160	160	b	0	14.9897	0	0	313.254	0	0	17.2141	34.0763	0	0	0	0	0	0	0	11.2778	0		148.841	0	0	15.333	6.35749	0	213.177	11.6053	0	18.8211	0	74.7369	73.5334	0	0	17.7139	8.1167	0		160	160	b	0	174.374	16.8563	17.4022	169.125	180.168
161	161	a	7.91779	6.38354	266.06	11.3442	614.653	0	20.46	15.0409	75.9264	0	39.7038	12.4078	7.90907	0	0	20.1733	0	0		83.0463	8.2013	5.72394	12.4396	0	10.7052	175.072	13.0107	10.4702	17.3704	14.889	130.885	100.605	8.83895	0	30.5773	12.7114	0		161	161	a	115.996	228.322	15.5938	5740.49	324.244	3805.48
162	162	h	7.38277	10.8568	225.98	15.7849	1136.42	5.57868	25.467	36.1544	130.832	0	49.087	24.187	11.5976	0	0	16.8223	46.5321	0		354.57	23.7152	0	29.2574	15.7919	28.4468	263.729	18.7821	17.1021	27.8317	18.4725	131.908	270.637	13.1344	8.53984	24.7734	29.9157	12.0614		162	162	h	9.69902	135.776	26.2901	369.325	192.389	644.554
163	163	a	0	5.58911	128.118	5.56292	418.355	0	16.8098	15.7421	57.1558	0	32.1372	10.2327	18.4275	0	0	19.6185	31.3278	0		56.876	15.1431	0	9.64329	5.69427	8.83784	140.601	7.61891	7.86562	12.6478	0	66.0831	121.993	7.14429	10.0241	39.2486	26.3235	0		163	163	a	14.2598	41.5385	0	596.848	98.7847	331.624
164	164	b	0	0	0	0	364.813	0	0	11.596	40.5228	0	5.60248	10.3201	0	0	0	0	70.2107	0		322.647	12.4388	0	16.4018	6.0849	27.6804	179.827	11.9845	9.9745	15.8071	11.6151	51.0614	95.2237	0	0	13.0687	15.3844	0		164	164	b	0	18.6061	7.17392	14.4941	79.5707	205.764
165	165	b	0	0	0	0	345.71	0	0	7.18875	36.413	0	0	0	0	0	0	0	8.00022	0		35.2128	0	0	0	6.19317	6.1188	115.861	0	0	9.96476	6.58674	30.7167	56.6154	0	0	14.125	10.9663	6.75803		165	165	b	0	169.041	13.2166	24.1665	286.063	1130.46
166	166	h	0	0	57.9538	0	269.256	0	8.16582	11.3469	36.6374	0	14.495	7.33638	6.63758	0	0	5.28261	24.0465	0		137.292	8.15951	0	10.866	5.73207	7.99176	111.28	6.95005	0	9.85943	0	47.9703	62.4889	5.58319	0	13.8583	15.6477	5.41197		166	166	h	8.98852	43.8558	17.2329	323.336	237.032	353.4
167	167	h	0	0	95.9949	0	419.577	0	7.26058	8.70842	47.0345	0	14.3883	5.0862	0	0	0	6.48567	9.05975	0		25.5992	14.1955	7.67733	0	11.2058	0	153.807	0	0	13.6753	27.2232	75.9548	77.8924	0	0	31.8042	24.905	0		167	167	h	10.1459	43.4703	9.71027	347.347	168.365	461.305
168	168	h	0	19.3569	23.3791	0	360.803	0	0	12.4176	39.0654	0	9.47986	0	5.05596	0	0	0	8.94694	0		52.6627	11.991	0	7.8337	8.49194	9.93928	204.371	5.22472	0	17.785	23.7108	65.1616	91.2313	0	0	58.5108	38.1184	6.38336		168	168	h	8.53805	283.404	26.0867	118.164	171.915	149.8
169	169	a	11.7496	41.8033	359.142	23.6585	1701.39	6.85965	28.4034	52.6295	185.341	0	72.4365	19.3593	10.9645	0	0	18.6592	16.2222	0		66.9112	12.9528	5.85741	13.1691	11.182	11.6809	510.076	13.2413	20.1871	40.3406	15.5009	106.46	161.529	8.54198	39.4238	76.8125	34.8613	5.17922		169	169	a	7.08662	113.544	9.11003	161.827	171.414	202.525
170	170	h	0	9.36587	115.045	6.02684	609.758	0	11.3025	14.4361	64.0299	0	20.4624	6.64101	6.33559	0	0	9.37648	0	0		51.1084	15.891	0	8.56603	7.34842	6.27077	135.691	8.23691	7.81564	12.9914	27.3216	100.833	37.1985	8.5823	0	14.0748	25.1477	7.58321		170	170	h	26.7613	116.174	24.6254	904.152	131.443	1516.02
171	171	h	0	44.0155	85.9587	10.1327	782.135	0	10.9381	24.1933	99.162	0	22.4082	7.30427	9.01271	0	0	11.7112	13.3529	0		42.7852	9.20768	0	11.6482	8.7165	0	129.063	6.61627	5.68628	12.7267	20.5175	89.5589	37.6468	0	0	20.1758	25.9713	0		171	171	h	19.3295	520.58	35.5607	570.895	231.212	1525.06
172	172	h	0	0	123.787	0	329.62	0	8.3233	12.6069	44.1278	0	16.3649	5.0924	0	0	0	0	23.3588	0		62.6933	6.69428	8.14352	6.96628	6.21134	5.59174	143.484	6.7635	7.40917	12.3165	22.6234	56.3151	117.592	0	0	43.9349	23.0371	0		172	172	h	13.7837	340.274	23.2113	376.242	156.871	374.337
173	173	a	0	0	102.201	5.2691	197.994	0	9.50777	18.1002	31.8138	0	19.8611	5.93738	0	0	0	8.23109	5.03633	0		43.9383	0	6.52161	8.42233	5.59495	0	136.957	6.90021	7.34212	12.8991	19.4883	69.0634	57.8472	6.35586	0	26.7682	26.3418	6.39362		173	173	a	39.8442	215.576	13.0157	1290.69	201.504	819.291
174	174	h	0	0	85.6404	6.9794	458.677	0	7.75525	30.5418	60.6797	0	22.3991	128.385	0	12.4676	0	6.30601	56.8101	0		116.013	5.15205	0	15.7844	8.83126	0	309.618	14.7115	11.0435	30.7601	26.8247	166.78	128.699	6.89351	5.15976	34.5447	27.0331	0		174	174	h	21.7776	218.751	24.834	734.919	252.876	2669.54
175	175	h	0	15.2345	33.6481	0	368.421	0	0	7.60131	41.9075	0	5.72516	0	0	0	0	0	0	0		14.974	7.96608	11.2642	8.08278	8.51061	6.82325	251.8	10.5399	15.2941	24.7212	21.2895	118.996	75.2601	0	0	25.0513	27.8482	7.38797		175	175	h	58.1709	664.291	64.6403	2026.29	491.703	7027.75
176	176	h	0	0	32.8429	0	412.514	0	0	14.7189	47.1187	0	10.5319	9.81414	6.27499	0	0	5.63917	26.5722	0		61.0346	7.58621	0	10.0707	7.80403	7.83733	191.874	7.59514	6.86985	17.1882	14.9001	62.9557	73.7425	6.066	0	32.9374	28.6675	0		176	176	h	0	10.5674	0	23.8147	65.2887	40.5328
177	177	h	0	0	93.1218	5.43047	723.799	0	7.71851	20.0317	73.6246	0	18.7255	7.11841	0	0	0	6.30318	9.36949	0		144.643	0	5.69724	16.4582	10.5562	0	765.976	19.0951	15.6125	60.5569	14.0846	82.2772	283.786	0	0	124.775	41.4386	0		177	177	h	7.48993	74.4364	10.0311	142.169	61.6208	200.054
178	178	h	0	0	85.7467	7.73303	536.907	0	7.96563	20.5388	61.2215	0	18.7123	6.37151	0	0	0	9.14537	20.324	0		14.9837	0	0	7.85029	7.41541	0	486.625	13.766	16.8046	39.8058	18.2196	105.991	100.504	6.44441	0	97.5623	30.5517	0		178	178	h	45.4347	656.319	45.424	1039.18	336.645	1649.45
179	179	b	0	9.58721	0	6.13538	816.224	0	0	13.4863	77.5536	0	0	0	7.61618	0	0	0	0	0		158.22	9.29818	0	17.6561	7.09019	18.042	245.015	13.8225	7.25078	21.4746	17.146	93.8239	87.021	7.74235	0	7.72128	20.2536	6.64195		179	179	b	0	30.5786	8.91257	17.349	16.3742	1048.74
180	180	a	0	8.74714	187.201	7.52862	334.051	0	9.19991	6.00231	43.5068	0	19.6227	11.1906	0	0	0	0	0	0		60.5818	7.21117	12.2325	16.2564	13.3701	14.598	352.365	17.6765	25.0412	37.744	27.5802	174.239	217.647	16.8345	5.79897	55.2506	18.8287	5.67392		180	180	a	25.684	174.1	21.8805	779.631	368.489	606.04
181	181	b	0	0	0	0	300.33	0	0	9.12628	42.7524	0	0	0	0	0	0	0	33.9914	0		125.157	6.00468	0	13.2225	0	9.36664	99.3201	9.94257	0	9.94978	0	80.8644	91.5764	5.95885	0	8.46102	21.9664	0		181	181	b	0	86.7712	8.82423	13.4956	58.2652	88.4228
	182	a	0	0	9.51518	0	213.825	0	0	13.0418	25.0482	22.5763	7.7904	0	5.32931	0	0	0	254.955	0		528.727	0	0	29.4448	5.5348	5.84911	454.333	32.3163	9.87099	37.5953	5.24262	91.6444	420.985	11.0915	0	299.233	37.5487	0			182	a
183	183	h	0	10.7547	72.6643	5.02439	382.101	0	6.513	8.45039	41.361	0	14.1875	0	0	0	0	5.14686	0	0		283.113	7.43556	9.70026	25.8854	10.0121	20.5731	380.537	19.7474	8.53892	32.7381	13.1633	125.231	193.743	10.2339	5.23047	33.7603	27.6945	0		183	183	h	14.4264	127.916	13.4725	469.435	232.809	653.3
184	184	a	0	0	47.3642	0	295.952	0	5.6308	7.20223	34.7553	0	10.8709	0	0	0	0	0	30.6146	0		8.12205	6.38017	5.77067	6.73099	8.63002	16.7901	462.212	10.1419	14.6394	36.1423	6.67029	84.5082	87.6774	0	0	77.002	26.5887	0		184	184	a	16.645	141.154	10.7499	491.552	93.8116	764.291
185	185	a	0	17.1648	160.358	12.8524	688.792	0	11.8897	23.7472	78.7561	0	33.6232	13.1964	5.96665	0	0	7.25128	0	0		117.138	16.562	13.8031	21.5004	16.1859	36.9613	680.231	26.0229	29.0879	55.8046	23.1681	208.477	159.747	19.6162	53.5298	95.375	25.3037	9.94431		185	185	a	22.8571	202.374	22.5269	615.703	478.684	749.198
186	186	h	0	18.1213	102.588	8.7546	717.185	0	7.63722	8.93789	69.2348	0	16.2555	5.20668	0	0	0	5.75525	14.4128	0		15.3744	0	12.1335	6.80928	14.5447	11.5416	426.106	8.71336	14.7377	35.6633	5.46897	69.1916	87.1479	0	0	47.1973	35.3378	0		186	186	h	36.6638	301.9	36.862	1310.84	191.177	2520.1
187	187	h	0	0	44.385	0	193.437	0	5.29727	10.3338	24.7383	0	11.9667	0	0	0	0	6.08778	9.35662	0		8.41833	0	0	0	8.21707	6.53389	291.083	6.46501	7.02081	25.3179	0	43.0983	86.9613	0	0	72.0971	21.9748	0		187	187	h	0	140.958	13.5685	100.708	124.243	202.872
188	188	b	0	7.92292	0	0	532.941	0	0	7.21618	48.85	0	5.46626	0	0	0	0	0	25.4304	0		1317.68	20.2435	8.13487	59.2372	14.6828	68.4327	1029.02	47.8617	44.3945	82.876	17.8609	186.636	385.055	14.0585	10.9326	130.329	9.41269	0		188	188	b	0	371.24	32.9747	40.3026	256.112	1582.77
189	189	h	0	0	29.4484	0	319.634	0	0	6.35249	34.129	0	0	10.2375	0	0	0	0	18.7998	0		9.66164	0	0	7.1703	7.85802	0	378.432	13.4609	23.4015	32.2327	7.21321	127.739	111.609	0	0	72.3979	13.1696	0		189	189	h	0	12.5376	0	38.793	67.0132	55.9671
190	190	h	0	0	8.43381	0	182.006	0	0	0	19.5108	0	0	0	0	0	0	0	42.7078	0		0	6.0061	0	0	0	14.064	547.898	10.5103	27.9502	42.9201	0	51.0387	219.702	0	0	182.718	15.961	5.0194		190	190	h	0	33.598	8.52333	97.9222	303.076	197.32
191	191	b	0	6.7406	0	0	621.222	0	0	8.5747	89.3767	0	5.35623	0	0	0	0	0	0	0		9.566	0	13.1684	19.1551	11.0875	0	795.926	33.7428	55.1966	70.0619	18.6125	382.548	204.344	44.2334	0	80.7303	5.85472	0		191	191	b	0	173.783	14.514	16.1047	309.869	277.416
192	192	h	0	8.97815	35.3932	0	365.833	0	0	7.45577	37.2448	0	7.87909	0	0	0	0	0	7.91417	0		7.39488	17.8513	6.65555	6.18581	12.4554	34.8219	983.157	16.4341	18.0424	72.6953	14.4571	50.1094	348.206	6.66966	0	219.638	31.8287	0		192	192	h	5.02156	32.8682	6.46745	120.25	112.652	493.269
193	193	h	0	0	89.736	0	313.145	0	10.5822	11.2704	44.4007	0	19.2535	5.76001	6.44333	0	0	9.96327	28.2687	0		93.2994	14.0421	6.18555	18.6035	14.2717	28.5155	220.549	14.9666	15.4314	20.0551	8.05912	133.008	126.942	0	10.5382	77.1568	14.5228	6.07255		193	193	h	0	20.0736	0	101.08	98.8043	108.563
194	194	h																																							194	194	h	5.34906	33.2726	6.47826	163.84	29.1115	312.897
195	195	a																																							195	195	a	31.3685	104.431	9.0596	1020.26	68.6613	540.271
196	196	h																																							196	196	h	0	17.5644	0	72.3037	39.5149	114.294
197	197	h																																							197	197	h	41.0255	175.034	15.5298	1380.48	214.656	2496.94
198	198	b																																							198	198	b	0	36.4603	7.69988	11.6634	104.379	442.129
199	199	h																																							199	199	h	23.6068	236.375	27.5206	440.566	349.27	387.421
200	200	b	0	0	0	0	397.985	0	5.03941	7.80756	52.653	0	0	0	10.4535	0	0	0	19.0347	0		6.35558	8.69547	0	0	0	8.62306	271.665	8.63705	14.9312	20.8029	5.51333	119.631	108.398	0	0	20.655	11.0961	7.06296		200	200	b	0	133.118	18.6122	25.2707	331.059	2430.37
201	201	b	0	0	0	5.71129	373.675	0	0	24.513	45.251	0	10.5048	0	11.2713	0	0	0	41.7922	0		301.487	9.70103	5.04795	33.7138	8.35525	0	279.032	25.1413	8.72731	31.5655	35.9489	182.877	89.6767	19.52	0	12.3885	24.3005	0		201	201	b	0	159.566	19.9609	29.826	395.338	912.082
202	202	a	0	0	17.7126	0	150.268	0	0	6.24448	16.9737	0	5.27058	0	0	0	0	0	13.9827	0		467.988	11.7398	0	24.2103	9.4445	18.004	255.393	18.2115	19.071	20.7844	11.4319	81.0881	332.594	0	0	112.974	18.375	0		202	202	a	52.6489	284.506	29.7305	1680.18	861.719	2792.64
203	203	h	0	6.55293	43.0606	0	359.739	0	5.33777	6.34116	36.8625	0	9.21011	0	9.41529	0	0	0	16.4598	0		237.29	26.5357	0	19.3372	6.70145	13.3984	192.173	9.82312	0	18.6099	5.24478	69.002	167.319	7.39712	0	51.6214	20.2498	6.16866		203	203	h	0	17.8399	0	35.5541	104.966	76.6435
204	204	b	0	0	0	0	189.842	0	0	9.88212	19.299	0	0	0	0	0	0	0	21.8915	0		307.073	10.4812	0	22.1509	14.0702	16.1952	778.913	23.2675	9.88527	60.0079	13.5079	78.4814	365.471	6.27576	0	150.404	28.0117	0		204	204	b	0	45.875	0	11.218	92.4302	179.71
205	205	h	0	9.40388	127.347	10.9892	666.508	0	10.2732	17.4574	75.0541	0	29.1766	34.6772	7.10578	0	0	9.4988	57.3841	0		699.666	35.7384	13.8393	42.8951	22.0512	79.952	847.977	34.0971	20.9821	61.2262	0	131.499	304.099	5.07836	15.3775	145.182	12.6137	0		205	205	h	8.4172	111.477	21.6888	199.175	401.914	332.839
206	206	b	0	7.56046	0	0	494.79	0	0	13.105	53.4853	0	8.01959	0	0	0	0	0	65.2737	0		389.221	6.92157	5.27609	25.5309	10.2504	15.5463	852.595	20.7525	9.50742	59.9475	0	69.8204	160.272	0	0	41.6036	28.5807	0		206	206	b	0	26.8748	5.52304	7.85878	121.356	288.207
207	207	h	0	11.1986	68.1576	0	338.115	0	5.18295	8.49037	36.4914	0	10.4923	6.21199	0	0	6.43137	5.36606	0	0		146.167	0	12.8675	20.5103	8.5725	0	268.52	16.89	0	23.2028	0	120.19	72.4016	7.9339	0	30.5648	8.93885	0		207	207	h	7.86623	65.2479	8.38373	221.551	36.8126	270.746
208	208	b	0	0	0	0	213.247	0	0	6.95441	24.3018	0	0	0	7.32221	0	0	0	25.5958	0		137.284	12.2531	0	13.6447	10.4511	16.0518	324.629	11.9164	20.2383	24.3551	11.6841	103.443	130.305	0	0	16.2999	8.66146	5.39898		208	208	b	0	150.66	19.3375	26.0914	601.669	975.575
209	209	h	0	0	93.0498	0	197.607	0	13.5189	10.2778	31.8122	0	25.3979	8.18042	19.3676	0	0	24.2786	8.81598	0		92.2208	0	6.91212	12.8236	8.38967	0	124.434	14.9229	7.16308	13.2945	8.18545	210.624	82.7805	9.07049	0	37.5513	7.46073	0		209	209	h	10.8766	53.2026	0	361.828	185.665	293.813
210	210	h	0	0	92.9409	0	231.863	0	0	9.33607	31.8702	0	10.2694	17.6942	0	0	0	0	0	0		151.758	0	5.38897	14.4048	11.4865	0	285.401	15.5208	10.8468	24.3281	15.727	123.259	270.579	5.78005	5.02302	71.5988	29.5044	0		210	210	h	70.1976	194.769	13.6765	2489.93	267.353	733.679
211	211	h	0	9.74022	232.997	9.70256	414.006	0	11.7628	20.5121	76.4233	0	24.374	7.52417	0	0	0	11.9752	9.11125	0		233.71	0	8.3039	21.8142	0	0	286.426	18.5798	0	25.3393	12.508	152.369	135.746	9.56077	0	30.1509	11.205	0		211	211	h	41.617	919.246	55.2844	1303.56	347.186	549.259
	212	h	0	0	73.1868	0	300.045	0	7.03353	12.2635	35.6113	0	15.9251	5.89028	0	0	0	8.23505	59.6716	0		13.0153	16.3758	0	6.96231	28.789	36.3592	1496.03	46.9551	33.9321	105.448	5.72795	193.649	1137.43	36.8277	8.30076	1145.72	41.0588	0			212	h
213	213	h	0	0	122.496	5.33843	340.506	0	9.90495	16.1458	48.587	0	23.5861	61.066	5.6337	5.77695	0	9.70109	20.5029	0		65.6341	0	0	12.224	6.58837	0	331.152	11.062	0	25.1518	5.2781	62.7271	72.8536	5.25553	7.58379	46.3724	16.3548	0		213	213	h	0	14.8868	0	89.0322	47.4319	58.2892
214	214	b	0	30.3048	5.86771	8.36235	970.999	0	0	7.29884	121.351	0	0	0	0	0	0	0	0	0		92.5497	11.9901	14.1516	16.9821	13.3785	24.7293	387.335	17.8703	18.446	31.7823	5.34291	135.372	129.779	6.09794	0	27.4748	26.4983	5.5553		214	214	b	7.47977	491.233	70.512	69.2493	831.745	6559.76
215	215	a	0	9.73949	110.997	12.3303	645.387	0	7.58993	31.1386	76.0667	0	37.2681	37.6077	8.13696	0	0	8.62244	10.6138	0		68.4465	10.0246	6.32158	12.054	5.78032	23.8342	487.474	16.0376	39.3685	37.4864	0	87.3957	156.492	0	0	66.6322	19.4358	11.8267		215	215	a	26.4262	323.729	38.387	571.048	564.51	917.29
216	216	h	0	0	89.2749	0	481.109	0	11.2954	21.5585	59.5434	0	23.8539	7.15736	9.3146	0	0	14.429	95.9943	0		165.794	0	0	19.0994	6.34081	0	390.997	17.6896	7.02251	32.2285	5.14914	190.854	91.1251	0	0	79.5118	9.95045	0		216	216	h	6.11808	109.741	13.1739	105.633	91.8143	192.169
217	217	b	0	0	0	0	248.33	0	0	23.2185	26.2854	0	8.65192	0	8.61858	0	0	0	98.1215	0		444.951	0	0	28.7654	6.70354	12.6517	613.711	21.0063	0	48.4837	0	58.0661	228.838	9.07567	5.97054	48.8709	32.3106	0		217	217	b	0	16.9663	6.04815	7.91741	70.4141	70.8441
218	218	h	0	12.6575	74.0217	0	380.752	0	5.93069	7.86565	60.6194	0	9.24588	6.62859	0	0	0	0	9.36092	0		88.485	14.5703	16.7789	13.2079	15.835	11.3153	276.589	9.80927	14.0778	23.0085	38.0968	99.54	112.316	7.3857	0	46.4338	26.2436	0		218	218	h	26.941	235.473	22.5419	645.419	250.833	1046.28
219	219	h	0	10.1596	74.3769	8.44821	396.92	0	0	13.1779	42.5242	0	13.2808	0	0	0	0	0	6.81002	0		359.426	5.2116	19.8424	29.929	13.5167	0	445.144	27.6797	8.42477	39.5919	22.3634	253.645	161.147	21.7091	0	40.8504	25.9484	0		219	219	h	37.9618	260.127	27.6784	1179.76	111.951	2370.23
220	220	b	0	6.0995	0	7.60536	590.818	0	0	11.748	55.7484	0	0	0	0	0	0	0	25.9328	0		23.768	23.5944	7.81644	12.1993	29.073	48.0868	1549.62	36.6273	39.3118	116.028	17.8985	164.741	670.496	21.1459	9.82407	289.754	34.9981	0		220	220	b	0	47.016	0	7.33613	57.8409	226.456
221	221	a	5.93898	12.6971	231.01	8.73298	326.631	0	15.1381	42.4293	50.1077	0	44.0543	15.3753	0	0	0	8.73753	17.7382	0		153.222	6.41268	0	19.3936	7.70949	0	147.751	14.6039	6.62921	15.5653	18.5065	119.912	74.568	0	7.47014	41.8315	11.1754	0		221	221	a	7.10858	46.849	5.58361	235.87	54.3921	146.545
222	222	b	0	9.26278	5.70176	8.15617	719.974	0	0	17.0728	99.7439	0	10.4601	0	0	0	0	0	0	0		117.069	13.3471	7.18938	15.8106	17.608	19.1984	618.78	15.6232	8.79789	51.2816	17.5576	74.1675	290.411	0	0	58.7212	15.1017	11.3177		222	222	b	0	85.8071	10.5553	17.0798	141.842	235.504
223	223	h	0	0	33.9787	5.18196	509.452	0	0	17.1646	52.2147	0	15.1257	0	5.20477	0	0	0	31.4999	0		183.537	19.8915	0	22.6162	18.3661	0	537.53	19.0615	9.6434	46.0875	29.5077	90.8259	104.516	8.12661	0	87.6394	18.2146	0		223	223	h	37.0813	461.27	41.8422	985.858	228.614	3311.52
224	224	h	0	10.3294	157.901	13.4115	1073.44	0	10.4388	24.7325	107.472	0	26.9415	7.30657	0	0	0	6.51437	19.5306	0		138.929	18.2131	5.8337	19.6425	24.3349	25.7312	589.503	22.5354	9.431	48.9117	12.7373	124.841	217.402	12.9457	0	138.479	21.3709	0		224	224	h	10.4478	162.886	12.8005	296.105	52.5985	593.262
225	225	a	0	0	123.982	7.84184	369.394	0	11.9748	22.5756	46.9799	0	34.4965	34.6715	5.5357	0	0	12.0331	34.3272	0		120.856	13.1279	8.12719	14.4926	10.8768	17.4434	506.114	19.2492	16.0611	42.4864	6.65661	56.886	145.593	5.57945	11.8608	125.041	22.858	7.3811		225	225	a	12.5531	133.464	11.5186	284.158	190.69	195.546
226	226	h	0	11.2967	76.5013	0	433.154	0	5.74578	12.1382	43.6755	0	13.5267	6.163	0	0	0	0	19.206	0		187.076	8.22741	6.84705	19.2499	6.48989	17.9763	474.299	21.4175	18.4285	40.581	8.20775	104.92	194.24	13.2492	6.96958	177.659	20.9618	5.57526		226	226	h	74.9494	902.047	154.319	2012.15	1142.69	3899.77
227	227	a	0	7.58649	108.537	0	266.48	0	6.03093	6.65082	31.8138	0	12.1639	0	0	0	0	0	0	0		11.5949	6.15915	0	0	5.00183	11.2898	234.014	0	0	20.2209	0	35.9585	60.6778	0	0	49.8977	13.0553	5.8396		227	227	a	23.3294	106.58	12.8792	790.311	92.2296	736.011
228	228	a	0	8.05855	167.004	9.13358	513.8	0	9.9282	11.6912	56.4842	0	23.4043	6.39653	0	0	0	5.79436	0	0		53.4391	0	5.6376	9.1594	0	7.92411	291.053	8.11267	8.28857	23.5144	0	56.2368	87.7689	6.45364	10.9429	45.5759	18.1665	0		228	228	a	46.4195	401.012	27.177	1229.71	386.408	862.734
229	229	h	0	5.73912	40.9684	0	236.716	0	0	14.2107	29.4077	0	12.0036	6.12496	7.8249	0	0	0	34.7865	0		33.5342	5.31068	0	7.53931	0	6.72162	199.19	7.25496	8.90768	17.0796	0	59.1649	159.417	7.11093	0	102.636	25.8236	0		229	229	h	8.12147	55.7991	0	188.126	177.75	102.603
230	230	b	0	16.2552	0	0	542.768	0	0	13.1421	56.4558	0	6.64002	0	9.48875	0	0	0	26.0445	0		14.3753	15.0884	0	5.12163	6.20209	15.0783	453.852	7.41656	12.668	39.008	5.56888	66.6576	88.9046	6.97705	0	35.7929	25.6563	0		230	230	b	0	43.6192	7.8395	15.7781	177.709	574.828
231	231	a	0	25.3019	97.7828	6.48641	481.024	0	10.4635	7.5834	54.6543	0	19.7345	5.89906	5.75467	0	0	7.56259	0	0		8.64719	11.0722	6.30775	7.57133	5.46206	12.0941	351.3	11.7445	18.1483	30.8407	7.88233	120.917	98.5895	5.74095	0	67.4547	5.77011	7.22357		231	231	a	6.62417	60.5582	5.34326	188.184	77.624	169.898
232	232	a	0	5.60833	107.381	0	295.8	0	13.2287	11.7418	40.6593	0	25.4078	8.8731	22.7678	0	0	11.6789	0	0		62.6617	8.24847	0	10.9455	5.995	6.82553	157.61	9.43229	8.59691	14.3236	6.10995	104.666	88.1739	0	0	39.6418	6.75069	5.57736		232	232	a	25.6122	89.056	14.1771	822.484	307.597	473.807
233	233	b	0	16.7542	0	7.75722	906.018	0	5.02819	23.5383	106.888	0	12.3659	52.4641	10.7246	9.74654	0	0	21.1056	0		171.714	15.9593	7.10967	22.4114	18.0597	26.0682	534.478	21.888	17.6482	48.4336	9.88583	197.493	151.493	20.8701	7.48857	34.0977	30.5544	0		233	233	b	0	20.0027	0	10.27	115.419	101.678
234	234	a	0	0	21.0468	0	177.112	0	0	0	19.167	0	0	0	0	0	0	0	0	0		5.55198	0	0	0	5.69	6.93385	213.173	7.14191	9.48799	16.7502	7.16574	49.7003	120.327	0	0	132.016	5.30479	5.65467		234	234	a	15.1004	84.1054	8.12177	357.219	350.878	1038.92
235	235	h	0	0	30.6942	0	257.384	0	0	5.92351	26.9483	0	5.63865	0	0	0	0	0	43.8622	0		63.191	0	0	6.83369	0	7.9014	159.689	5.60519	6.34448	12.0739	0	24.0519	50.9867	0	0	65.118	5.58524	0		235	235	h	6.38596	33.82	8.31123	160.276	160.923	766.497
236	236	a	0	6.50301	121.938	10.5409	721.51	0	8.02572	38.1772	83.0542	0	37.0409	25.9075	0	0	0	0	8.53237	0		122.199	18.4285	8.05824	15.5995	14.3713	33.0103	467.915	21.7268	27.2214	42.1407	7.44928	195.632	135.001	14.9427	0	57.4645	13.4991	8.35085		236	236	a	27.7881	268.566	17.997	629.052	340.274	696.976
237	237	h	0	27.6363	119.281	7.51396	585.44	0	11.0498	13.0862	66.3135	0	23.8266	16.882	5.99169	0	0	11.4168	24.2933	0		146.653	6.99889	7.16543	12.434	12.539	9.48739	288.226	8.94799	8.16338	22.8863	0	55.9207	97.4607	7.45704	0	45.658	30.2278	0		237	237	h	0	30.4745	0	123.969	152.311	86.6377
238	238	h	0	0	88.9537	6.38066	363.342	0	7.09567	18.4202	43.6051	0	18.701	10.4917	0	0	0	0	0	0		18.6209	0	0	5.13599	5.46046	6.25636	105.416	0	5.5803	9.37705	0	28.2026	46.0555	0	0	29.8575	7.34374	8.58055		238	238	h	16.9653	426.193	35.5367	344.241	437.8	498.163
239	239	h	0	13.1683	167.839	13.8478	849.1	0	10.4408	17.5969	84.7652	0	26.5871	12.4509	0	0	0	5.19223	5.73505	0		51.9795	0	0	10.0948	8.54896	5.67872	401.184	10.7921	12.0187	33.7565	0	70.9297	85.5155	5.74906	12.1756	28.5721	12.5714	0		239	239	h	20.0147	369.225	24.6239	474.701	384.246	675.349
240	240	h	0	5.34684	82.4546	10.8834	519.428	0	6.90869	41.0036	62.3221	0	21.207	30.7947	0	0	0	5.78732	15.6391	0		10.2493	7.71521	5.23431	0	9.21051	12.0629	651.836	12.6521	8.88822	51.9744	0	54.8382	228.499	5.39713	8.77832	147.318	28.714	0		240	240	h	9.71664	120.297	8.71041	271.804	291.941	592.589
241	241	b	0	0	0	0	282.482	0	0	14.8019	30.6033	0	8.09578	5.99859	6.67002	0	0	0	39.9362	0		49.7063	5.94798	0	8.40603	9.42611	7.86389	437.583	9.85215	7.04125	36.5137	0	67.4982	200.46	5.79573	0	64.6559	20.3292	0		241	241	b	0	11.4041	0	13.6243	129.942	88.5479
242	242	h	0	0	108.545	0	224.057	0	5.92994	6.06822	29.3753	0	11.1395	0	0	0	0	0	0	0		64.1568	6.93653	0	6.70677	0	15.8734	207.461	6.24557	11.6605	15.3202	6.6671	28.8222	165.867	0	0	36.7449	0	7.8716		242	242	h	7.99339	44.7016	6.27401	234.607	232.284	192.458
243	243	h	0	0	17.8365	0	239.052	0	0	0	26.5698	0	0	0	0	0	0	0	0	0		0	6.09775	0	0	5.18605	12.9001	201.855	0	12.4835	15.8677	0	34.5117	65.9632	0	0	51.4384	6.06888	20.3332		243	243	h	8.77363	120.228	12.39	223.62	172.739	1382.12
244	244	h	0	0	10.7367	0	156.977	0	0	6.14534	17.1187	0	0	0	0	0	0	0	21.7283	0		258.588	0	0	15.2671	0	13.139	222.575	11.0064	0	17.2936	0	40.5666	80.8669	7.30295	0	61.1877	12.4392	0		244	244	h	6.62873	66.1314	24.3443	140.422	29.5884	450.036
245	245	h	0	19.0027	131.05	6.60804	497.211	0	10.7139	13.4642	57.8669	0	24.1435	9.61586	5.26772	0	0	7.66367	15.3106	0		155.55	7.80569	6.46378	14.4165	8.82982	12.1752	349.334	15.2987	16.3832	32.4286	5.61931	126.569	99.6839	8.76678	10.2494	47.8899	0	0		245	245	h	7.13308	162.996	13.402	105.369	44.7072	248.458
246	246	h	0	11.9888	162.312	10.149	402.337	0	14.5933	28.2813	69.4199	0	31.3295	21.5586	0	0	0	10.1202	0	0		11.9707	6.78147	12.4578	8.2054	11.9457	5.05165	336.721	8.23584	6.16068	29.6652	15.9756	93.7121	82.8112	6.82937	0	37.5493	13.2152	0		246	246	h	29.7812	388.161	28.1506	1278.76	378.087	910.971
247	247	h	0	0	6.52389	0	190.334	0	0	11.1565	21.7875	0	8.19255	0	0	0	0	0	89.6463	0		104.299	9.96465	0	8.58923	5.91679	10.6473	334.609	9.7506	8.29305	26.7147	15.7823	56.1257	158.477	6.78178	5.75831	113.067	20.0763	0		247	247	h	5.18139	37.2002	0	133.323	104.861	648.007
248	248	h	0	0	112.319	5.17401	355.272	0	9.0379	13.4741	46.5703	0	18.4164	5.92764	0	0	0	6.23373	12.0503	0		57.3887	0	0	9.13796	9.38656	0	303.04	8.61292	5.28	23.6925	15.9482	85.7941	70.4701	5.4628	0	40.5703	22.0447	0		248	248	h	46.3707	246.422	17.4784	1550.39	258.44	1220.85
249	249	h	0	0	12.0706	0	229.487	0	7.3763	16.986	31.8972	0	15.1661	7.9589	16.1272	0	0	8.67611	142.565	0		92.6011	18.6947	0	13.6207	7.68084	13.3276	287.301	10.9407	8.95655	23.4025	12.5189	77.9502	139.307	11.1933	21.0564	119.081	36.8501	0		249	249	h	11.9895	175.985	13.2778	243.105	326.379	683.089
250	250	a	0	0	122.687	0	215.705	0	8.91796	12.4323	30.1979	0	16.1891	5.4227	0	0	0	0	17.6669	0		124.242	11.426	0	12.8136	17.8588	7.50507	102.919	6.86462	0	9.5468	31.1771	76.4151	105.114	6.7955	0	36.8337	10.3997	0		250	250	a	0	17.3644	0	146.99	133.492	106.189
251	251	h	0	5.38322	99.7661	0	260.996	0	7.9777	7.70447	32.9526	0	14.5546	0	0	0	0	0	50.9267	0		17.6183	5.14863	7.11853	8.91941	10.8759	0	397.659	12.3698	13.6843	33.8936	26.1796	170.221	229.459	6.11307	0	79.3557	17.2282	0		251	251	h	13.4841	78.0791	8.94136	521.999	42.4791	589.646
252	252	b	0	0	0	0	162.62	0	0	7.86536	23.7906	0	0	0	0	0	0	0	5.26247	0		34.9414	5.00256	5.64631	0	7.04014	6.46134	132.998	0	0	11.8613	17.7449	50.2113	35.0344	0	0	7.73472	16.9	0		252	252	b	0	62.2308	9.7353	10.8799	25.3821	178.446
253	253	a	0	5.28794	168.609	8.95028	607.799	0	12.653	12.4679	63.1296	0	25.6123	7.93642	0	0	0	5.82898	0	0		119.183	20.7056	9.32617	18.4284	18.3123	26.7904	369.439	13.494	9.7944	34.8568	27.0457	126.889	75.1031	10.8066	0	22.4415	11.4991	10.422		253	253	a	35.2015	99.1332	15.1493	1137.45	113.785	871.974
254	254	b	0	0	0	0	562.6	0	0	20.2061	49.2519	0	8.95181	0	0	0	0	0	66.2519	0		199.327	0	6.42691	21.9699	16.6429	0	568.917	16.2783	6.7184	48.538	15.8238	84.7778	259.42	12.3883	0	61.902	48.1925	0		254	254	b	0	11.7051	0	12.9089	115.485	85.4574
255	255	h	0	16.2832	164.61	8.33421	577.362	0	12.6125	18.6966	70.1532	0	29.2389	7.72422	0	0	0	6.43217	0	0		41.3065	7.75448	7.28235	11.1024	9.80922	9.7864	536.939	12.5535	14.2304	42.7609	20.8663	126.28	168.722	5.50874	0	109.98	21.1754	0		255	255	h	24.4467	153.884	10.5016	735.983	213.56	1357.09
256	256	b	0	0	0	0	230.1	0	0	8.66453	24.1815	0	5.23619	0	5.47183	0	0	0	144.27	0		9.38039	10.3735	0	5.15945	13.0599	14.7552	701.85	10.8106	9.17169	53.9064	14.2705	73.6905	142.355	9.1875	8.78147	129.315	28.3555	0		256	256	b	0	42.5724	12.3165	11.2016	136.174	275.647
257	257	h	0	0	74.4992	0	403.02	0	7.56629	11.0471	44.9854	0	14.323	0	0	0	0	6.40076	12.2303	0		43.4063	6.90216	5.0581	9.31087	12.6512	10.3877	251.55	8.81381	10.801	19.7333	15.407	80.0119	74.0879	6.1648	0	24.8389	20.1652	0		257	257	h	17.0212	137.321	9.27579	466.941	164.277	601.723
258	258	b	0	7.75075	0	0	383.221	0	0	9.76766	39.4926	0	5.22774	0	0	0	0	0	21.2592	0		108.537	5.21869	0	10.3169	7.86103	0	115.064	6.85703	5.74753	10.9827	27.6183	84.7631	82.0153	0	0	15.8575	16.9123	0		258	258	b	0	118.279	15.7219	16.0203	37.5825	646.32
259	259	h	0	0	40.3949	0	232.676	0	0	8.04269	26.3026	0	10.1244	7.06069	0	0	0	0	8.97358	0		58.934	8.70085	0	9.3389	8.39168	8.30628	161.948	7.19738	14.8632	13.93	19.2905	93.9821	164.719	0	0	32.396	7.21024	0		259	259	h	20.6042	930.746	53.3437	434.462	1182.85	422.563
260	260	h	0	5.40414	95.4869	0	422.407	0	8.39691	19.8109	47.9584	0	22.2273	23.3386	5.90378	0	0	5.8683	36.1315	0		69.0651	0	0	7.73676	8.04875	0	373.942	9.4811	6.59243	29.4709	17.8015	184.31	171.22	5.21543	5.48391	115.778	28.318	0		260	260	h	18.4614	164.758	20.4935	477.036	84.7787	929.949
261	261	a	0	10.5956	74.0852	0	253.172	0	14.2787	11.8161	36.8395	0	30.6849	9.55651	8.74563	0	0	19.4634	8.76772	0		10.5837	6.91465	0	0	7.76572	0	106.103	0	0	9.95709	19.7793	89.3392	61.1008	0	5.39255	37.2373	7.64891	0		261	261	a	6.5065	33.9794	0	274.109	116.211	49.3271
262	262	a	0	6.76455	31.5663	0	273.602	0	7.60776	10.4145	33.9559	0	12.2874	0	5.68681	0	0	8.10558	20.7838	0		12.3785	10.3864	0	0	8.09686	9.74921	281.249	0	11.6775	24.54	22.3494	58.5304	59.068	0	0	74.9766	26.1513	0		262	262	a	5.37353	28.2658	0	156.862	157.692	128.726
263	263	h	0	19.2876	67.478	8.15988	891.254	0	9.95934	11.521	94.72	0	14.568	5.8441	8.70614	0	0	0	6.17882	0		13.6392	9.08109	0	0	8.45858	6.39788	206.363	0	9.08216	18.6202	21.7932	80.6937	59.8605	0	0	25.8911	12.4165	6.87239		263	263	h	33.0278	284.314	28.0158	1450.49	522.047	5859.33
264	264	b	0	0	0	0	499.422	0	0	18.0143	53.8619	0	7.2151	0	0	0	0	0	9.23097	0		56.2258	9.75259	0	9.36592	7.67293	9.95553	137.985	0	0	13.3527	15.4613	73.0106	62.5934	9.6848	0	5.618	16.3912	5.53548		264	264	b	0	23.4816	6.71734	11.5337	243.858	147.889
265	265	h	0	12.941	93.9341	6.06662	350.375	0	14.2911	18.0757	45.278	0	27.8114	9.50788	7.08129	0	0	19.0714	0	0		112.375	6.03765	5.58872	14.109	6.21708	9.77493	209.315	8.86578	0	17.6406	18.6525	96.8282	57.0018	5.52099	0	16.4766	15.1306	0		265	265	h	23.6906	68.9545	10.186	904.003	164.055	734.295
266	266	a	0	0	73.6555	0	370.565	0	7.92262	15.1843	40.5906	0	15.451	6.98754	0	0	0	0	155.56	0		236.757	0	12.5138	18.2525	13.6255	0	703.708	32.0169	25.7679	54.887	34.6235	268.952	548.22	22.7982	16.6976	578.175	38.5021	0		266	266	a	0	32.6555	6.76456	73.3273	122.459	77.3232
267	267	h	0	0	77.0775	0	238.5	0	7.25906	10.5394	30.9018	0	14.6438	0	0	0	0	0	13.8888	0		125.096	8.65168	0	11.554	11.3244	7.83473	148.16	7.63337	0	12.9871	29.2066	76.3657	85.7827	5.30089	0	25.2121	5.72701	0		267	267	h	5.47356	95.7778	8.69482	116.282	123.896	142.782
268	268	b	0	0	0	0	242.02	0	0	5.86682	29.2053	0	0	0	0	0	0	0	17.0082	0		14.5225	10.8471	0	6.54115	11.8224	16.8052	435.022	6.67696	9.04253	34.0025	25.9154	58.6433	46.6858	0	0	24.9609	14.4899	0		268	268	b	0	13.8012	0	10.7955	117	304.079
269	269	a	0	7.80737	145.452	0	330.822	0	13.6162	13.2418	46.188	0	29.2436	9.31208	0	0	0	10.044	13.4669	0		105.057	7.26531	0	10.0934	10.8897	6.11629	170.124	7.29585	6.37639	14.734	24.0508	78.9423	64.6342	0	0	27.1008	18.8901	0		269	269	a	7.13932	54.3986	8.71605	167.639	119.306	140.316
270	270	a	6.22658	7.23991	176.448	15.1403	578.977	6.12174	17.958	31.8983	77.8395	0	40.7083	31.6999	9.40733	0	0	13.9317	20.0443	0		85.4857	16.3442	0	12.9865	16.3743	0	182.357	9.05068	10.2216	19.1847	49.6213	136.194	92.9479	11.3669	6.81034	26.4218	27.3484	5.72428		270	270	a	13.2424	62.9486	11.022	392.43	351.776	209.115
271	271	h	6.48073	16.622	171.22	15.4627	812.492	0	17.1742	21.0302	90.688	0	35.9141	13.1572	5.17709	0	0	11.0434	10.2684	0		58.1423	11.0956	0	9.60767	11.62	14.935	319.31	8.00599	10.7903	29.9401	18.845	73.2215	114.142	0	0	42.2492	24.0091	0		271	271	h	0	31.7383	6.00287	118.718	200.722	95.3013
272	272	b	0	8.09087	0	7.99413	912.725	0	0	18.3064	80.0462	0	7.74387	0	6.64867	0	0	0	10.9966	0		120.914	16.5157	0	12.7022	12.8913	22.0811	465.794	12.7092	12.7099	36.935	21.5307	85.3187	119.969	7.85841	0	34.68	29.5506	14.7438		272	272	b	0	63.7437	8.86816	17.2377	450.189	266.466
273	273	a	0	0	160.659	7.3024	245.795	0	20.0806	25.7841	44.1853	0	41.3691	16.4452	11.4433	0	0	24.4698	14.5393	0		147.721	9.53731	0	14.439	11.4633	9.13965	148.155	8.89888	0	13.3499	24.7738	77.7182	66.9437	0	7.44926	23.7379	18.1357	0		273	273	a	10.1867	42.4978	5.80286	306.302	76.2279	76.78
274	274	h	0	0	73.0427	0	236.779	0	5.79345	10.3312	28.9699	0	11.857	0	0	0	0	0	18.8851	0		173.598	0	0	14.9732	9.14309	0	204.191	10.9983	5.07552	17.0178	23.8752	111.007	85.9806	5.73906	0	28.054	13.3796	0		274	274	h	0	20.7775	0	90.9555	57.5732	66.4288
275	275	h	0	0	47.5992	0	166.444	0	0	6.67909	21.5747	0	8.54719	0	0	0	0	0	0	0		75.106	0	5.85508	10.2773	7.43557	0	211.55	9.7595	6.22534	19.343	18.6636	112.482	74.0736	8.6652	0	40.0106	5.65636	0		275	275	h	13.03	33.8077	5.3134	403.973	89.1366	509.37
276	276	h	0	0	43.6977	0	269.851	0	5.83683	6.31058	30.6131	0	9.40793	0	0	0	0	0	6.07636	0		42.6678	0	0	0	7.12034	0	88.5627	0	0	8.0619	8.82981	74.9299	67.2344	0	0	17.3013	5.81976	0		276	276	h	15.6857	61.2599	8.12171	470.113	46.1294	494.286
277	277	h	0	12.8966	58.8754	0	441.594	0	9.1277	13.3965	49.5944	0	16.0642	5.53211	0	0	0	6.18741	19.5145	0		207.551	10.4288	7.55257	21.6945	7.71761	17.1984	201.026	17.5569	12.7047	24.8216	19.6209	160.886	95.6532	13.4165	0	25.8138	7.65133	0		277	277	h	21.2199	329.361	31.8451	521.114	148.639	951.092
278	278	b	0	0	0	0	289.27	0	0	26.464	36.7027	0	7.66929	55.7865	0	11.7806	0	0	12.3461	0		46.7485	7.54299	0	6.90708	10.7131	11.6079	516.227	8.46629	7.70569	41.3343	9.5208	44.9813	154.586	5.14193	0	45.959	40.0604	6.72971		278	278	b	5.15053	91.7454	17.9977	84.6734	218.009	450.893
279	279	b	0	11.2812	0	0	292.873	0	0	16.7134	34.72	0	7.64476	0	5.90081	0	0	0	62.9816	0		14.0214	8.85442	0	5.49019	9.28549	10.0906	694.015	10.3981	10.2791	55.5677	14.7621	49.7947	257.158	8.99715	5.01101	107.899	37.7632	0		279	279	b	0	113.708	8.93034	10.841	135.987	145.002
280	280	h	0	17.8734	91.0199	0	492.766	0	14.5915	20.2599	60.8511	0	24.9056	8.17017	8.20356	0	0	10.6531	22.3919	0		172.051	0	0	18.3761	0	0	186.621	11.8578	0	16.2472	16.4227	127.49	53.286	12.0747	0	25.8407	14.2555	0		280	280	h	8.27785	57.1811	7.97924	215.279	86.6681	390.419
281	281	h	0	12.8222	128.021	8.19948	593.59	0	16.4124	21.492	78.4915	0	33.2131	19.8758	6.57131	0	0	17.0659	11.3181	0		161.022	14.4764	0	19.5885	9.83427	16.6927	450.741	13.6926	7.16071	42.5682	15.9076	102.318	140.518	8.20667	0	33.9043	31.918	0		281	281	h	6.41274	86.9909	14.167	132.562	291.384	165.579
282	282	a	0	0	102.599	5.25163	307.142	0	12.3747	13.1808	40.6197	0	21.5845	10.068	0	0	0	7.912	47.6435	0		221.457	10.1855	0	14.4265	7.52665	14.09	202.438	10.3318	12.7066	16.2693	21.0226	59.4401	142.386	0	0	96.7104	21.5333	0		282	282	a	0	16.5334	0	139.807	137.423	137.391
283	283	b	0	6.20465	0	0	427.865	0	0	6.40079	51.0396	0	0	0	0	0	0	0	12.2567	0		12.4607	31.4202	12.0777	9.31862	18.7795	56.8431	422.463	14.8103	31.5308	40.3757	20.9959	185.265	188.911	25.8287	7.58224	52.9397	11.2905	5.18661		283	283	b	0	249.296	20.2272	31.6587	314.824	5163.23
284	284	h	0	11.4159	103.378	5.86424	382.438	0	11.5976	14.5954	50.3844	0	23.1203	6.87876	0	0	0	8.81978	0	0		18.9637	7.73564	7.49593	8.50716	9.69674	11.3595	296.616	12.4386	7.70363	26.7242	20.2611	157.784	102.447	14.3795	0	52.12	10.9009	0		284	284	h	31.0324	167.401	13.8981	1040.79	302.458	1507.72
285	285	h	0	0	27.6761	0	177.115	0	0	8.73604	21.1076	0	8.57316	0	0	0	0	0	7.3054	0		92.1026	11.3506	0	9.07685	6.12283	23.6108	260.457	12.7561	7.15249	24.334	14.8145	94.9786	117.926	0	0	73.0393	12.5253	0		285	285	h	29.7948	120.174	7.9367	929.022	120.359	1418.12
286	286	h	0	5.34991	67.4068	0	299.108	0	10.6802	18.2672	39.08	0	24.2432	7.40551	5.68848	0	0	11.3534	15.1907	0		36.0409	5.07496	0	0	5.70644	0	151.008	0	0	12.3719	13.4352	52.3684	48.8462	0	0	23.5178	7.15015	0		286	286	h	0	126.552	8.664	69.973	163.609	98.0134
287	287	b	0	15.8394	0	0	456.629	0	0	6.12253	51.1276	0	0	0	6.44853	0	0	0	5.21271	0		14.3015	14.6043	0	0	0	22.3903	396.392	7.11727	9.62608	32.3961	15.6281	76.8993	73.2512	0	0	12.1554	13.072	7.34672		287	287	b	0	96.9195	8.27526	13.8424	92.4302	426.253
288	288	h	0	0	8.98237	0	213.443	0	0	6.01885	23.6425	0	5.32055	0	6.74199	0	0	0	7.55737	0		12.6191	6.54302	0	0	6.81962	8.41076	194.069	0	9.15079	18.1514	13.7151	66.58	56.0808	0	0	25.2414	6.48331	0		288	288	h	5.83229	66.1671	7.51379	135.99	41.8654	202.497
289	289	h	0	20.5303	92.594	7.72152	550.826	0	16.3747	26.851	70.2869	0	31.6676	11.277	10.1408	0	0	19.7458	75.6051	0		415.347	0	6.16762	33.2474	7.34758	0	385.842	21.8753	6.22101	38.5576	22.3963	138.388	83.6899	22.4172	0	45.5078	22.5098	0		289	289	h	10.1659	213.97	16.1372	208.511	119.953	191.794
290	290	h	0	0	20.5035	0	223.718	0	0	0	23.0591	0	0	0	0	0	0	0	0	0		13.467	5.39424	15.55	7.04264	10.8011	9.58891	339.758	7.22616	13.0906	28.7926	24.8181	57.9958	141.695	0	0	58.8635	24.31	0		290	290	h	28.3357	89.1501	8.48839	940.104	77.4528	3294.75
291	291	h	0	0	90.9302	0	235.336	0	8.77692	10.0214	34.4601	0	17.0065	13.7757	0	0	0	0	44.7028	0		185.885	9.70213	6.2708	16.663	8.92865	23.7388	498.366	15.946	13.4043	39.5845	15.9069	49.2421	211.584	15.6397	0	149.11	33.0885	5.83568		291	291	h	5.16414	25.1894	0	143.126	91.4078	101.035
292	292	h	0	9.02322	59.5459	0	321.879	0	7.57799	15.9767	39.7533	0	16.1944	0	0	0	0	0	20.9073	0		207.872	0	12.0669	19.9103	7.09127	0	199.747	14.7805	9.51106	20.3281	19.3863	138.745	93.8949	15.6369	0	28.2964	19.5253	0		292	292	h	5.45859	49.9907	5.93768	130.006	93.2003	148.031
293	293	b	0	0	0	5.48226	415.001	0	0	17.8824	40.5002	0	10.4175	16.6323	5.32416	0	0	0	40.9413	0		741.207	11.8335	6.57261	41.9831	18.0361	36.7354	920.893	30.2437	21.146	72.06	21.7662	88.5116	419.647	6.47891	41.0024	60.1603	41.0063	5.13749		293	293	b	0	80.2595	9.81011	22.1532	322.64	291.282
294	294	b	0	7.31625	0	0	174.766	0	0	6.76788	20.6931	0	0	0	5.2846	0	0	0	18.1342	0		62.4198	0	0	9.34967	7.04695	0	160.745	7.05816	0	14.7851	14.63	85.9939	71.7947	0	0	14.7173	24.1028	0		294	294	b	0	60.4624	6.36269	11.4169	159.101	443.002
295	295	a	0	0	51.857	0	290.466	0	7.6162	8.55649	39.5709	0	13.8211	0	5.07782	0	0	7.56099	11.8747	0		8.60087	0	0	5.22904	9.98478	0	239.905	7.90068	11.5993	20.6357	18.8068	105.646	66.5996	6.09545	0	51.271	14.8229	0		295	295	a	21.9963	198.344	13.1809	582.462	137.49	604.574
296	296	h	0	10.1554	57.9524	0	427.106	0	6.52007	5.80875	44.1718	0	11.3076	0	6.19428	0	0	6.33123	0	0		94.8566	13.104	10.7649	17.5572	10.2117	24.2487	301.049	17.4633	15.5922	32.9273	23.0369	184.589	104.919	22.2081	0	29.3162	19.0747	0		296	296	h	26.4444	105.479	18.2245	880.512	387.014	1403.87
297	297	h	0	8.88541	121.21	7.09175	361.282	6.75881	22.8518	33.5431	63.9298	0	44.4189	23.8394	28.1118	0	0	27.5106	10.7902	0		178.267	17.6047	5.86844	19.2383	8.9642	17.3001	187.573	13.1835	6.91908	15.657	15.4144	95.6005	86.1313	13.2843	6.03953	19.6724	22.8112	0		297	297	h	16.2587	133.089	17.9827	493.2	312.875	473.873
298	298	h	0	0	48.3269	0	374.552	0	0	0	41.6729	0	7.2461	0	0	0	0	0	0	0		14.9256	6.13215	0	6.31036	7.90605	10.0048	264.347	6.73354	12.7046	24.4388	27.4067	63.8451	64.1304	0	0	35.6006	17.9924	0		298	298	h	10.6558	141.31	8.08981	185.743	115.745	721.46
299	299	h	0	0	40.5583	0	298.881	0	0	8.11899	31.1684	0	9.46488	0	0	0	0	0	32.896	0		142.322	0	0	10.744	8.27584	0	308.036	13.5814	9.13604	25.6286	15.5474	129.546	203.596	5.76124	0	173.908	13.2473	0		299	299	h	9.39886	54.61	10.0315	236.199	83.9494	569.601
300	300	h	0	5.69085	106.969	0	519.811	0	13.5371	8.89835	60.2176	0	21.9116	7.07219	6.38618	0	0	6.53784	9.82451	0		56.4052	7.25909	5.13334	9.6631	7.87009	7.53781	97.2534	9.48251	9.33426	10.2941	18.267	115.471	70.0462	7.8155	0	21.0228	14.9015	0		300	300	h	10.4524	62.9751	10.2893	258.014	231.209	258.617
301	301	h	0	8.56731	91.6077	0	458.508	0	13.5033	12.1547	52.5909	0	26.454	8.16526	0	0	0	8.81225	0	0		77.8868	6.27853	0	11.2006	6.86113	10.2129	91.6286	7.84452	0	10.209	16.4311	113.175	43.7948	6.97482	0	6.94113	5.36299	0		301	301	h	16.9883	139.173	23.7667	787.484	414.819	1229.18
302	302	h	13.425	11.5279	319.023	15.9005	631.661	5.94967	31.1219	23.7424	99.3463	0	61.4174	20.2326	5.2984	0	0	16.3161	0	0		62.7778	8.93407	6.84665	11.119	8.15702	19.7879	238.561	10.2098	8.22937	23.3198	13.6077	62.563	56.0261	5.76259	0	68.0041	13.0371	7.44736		302	302	h	22.2679	202.65	15.781	1033.72	216.559	542.026
303	303	h	0	22.4405	88.8677	6.23888	662.784	0	11.5865	13.6635	73.5877	0	19.6942	6.58356	0	0	0	7.94803	5.39399	0		49.0335	8.71172	6.23465	10.2953	12.4571	19.2021	237.922	8.8186	7.78142	22.8327	15.6414	69.1881	50.3055	0	0	27.9586	30.9792	0		303	303	h	20.5251	156.322	13.129	979.163	167.015	1995.87
304	304	h	7.49538	20.917	174.765	11.6079	995.603	0	19.5345	24.3562	109.516	0	40.6755	11.8177	0	0	7.11202	11.8035	0	0		64.7295	8.29268	0	11.4185	9.78972	12.6333	270.43	9.40343	10.2876	27.0745	14.3804	77.4826	87.1296	0	7.90724	25.5839	18.8396	0		304	304	h	14.7655	126.047	10.6003	598.484	143.518	741.417
305	305	h	0	0	31.2911	5.09186	454.69	0	7.92875	32.5584	58.6467	0	17.8176	12.9364	5.63684	0	0	5.00534	51.954	0		11.5227	0	0	0	14.2801	0	272.128	0	0	23.1984	11.7692	30.4744	86.9309	0	0	56.7498	33.7324	0		305	305	h	0	50.7264	9.00198	87.7159	117.579	153.43
306	306	b	0	0	0	0	293.709	0	0	7.60547	42.3898	0	0	0	0	0	0	0	0	0		22.3317	0	7.91423	0	5.84596	0	89.3622	0	0	8.03329	13.3702	27.9883	22.495	0	0	7.49154	24.2206	0		306	306	b	0	67.591	6.68947	19.3955	81.5809	231.136
307	307	h	0	0	53.9898	0	191.412	0	8.02607	14.9795	38.1065	0	15.8391	8.55449	0	0	0	5.94331	0	0		12.589	0	0	0	0	0	50.9112	0	0	0	12.8488	43.7617	17.6333	0	0	12.7564	5.68067	0		307	307	h	5.94616	35.4609	5.73485	212.76	230.785	260.728
308	308	h	0	7.73064	22.4396	0	267.311	0	0	15.5018	29.3888	0	7.92073	5.30253	0	0	0	0	12.9833	0		22.2525	0	0	0	0	5.98633	165.092	0	0	14.8853	10.5716	27.4153	76.6419	0	0	52.5304	30.2541	5.33735		308	308	h	5.96747	57.6581	12.6311	140.726	152.519	297.617
309	309	h	0	0	26.7693	0	114.891	0	6.65113	12.6265	17.1843	0	14.2703	5.00393	5.52239	0	0	8.60251	118.129	0		27.5387	5.13261	0	0	0	9.79115	152.136	0	0	12.8273	12.4652	40.6279	105.379	7.33554	14.9357	86.6715	38.6875	0		309	309	h	8.48126	65.625	11.3721	426.711	477.501	656.323
310	310	a	11.7423	31.2623	259.159	10.7095	435.519	9.51434	37.9464	71.5539	98.5861	0	89.2787	370.451	17.8358	50.8909	0	50.6143	35.7747	0		44.1651	7.81005	0	9.44371	7.58379	0	136.101	0	0	12.8877	19.2856	148.145	18.3746	10.37	0	31.4407	25.3612	0		310	310	a	9.05124	140.425	8.29893	289.892	41.1979	199.369
311	311	h																																							311	311	h	0	37.3628	7.41222	10.4438	174.718	481.635
	312	b	0	5.41976	5.13488	8.36508	917.861	0	5.99373	16.2757	99.0787	0	0	0	6.36708	0	0	0	11.6417	0		5.19621	0	0	0	0	0	195.62	0	7.99413	21.1666	11.8354	53.8019	50.0864	6.81452	0	11.7944	23.7569	0			312	b
313	313	a	8.17914	8.1869	183.378	8.7258	593.305	14.8375	36.3138	34.7141	91.9695	0	68.3876	37.6395	22.0948	0	0	37.6902	68.809	0		32.3971	9.86117	0	7.49756	6.32172	5.19782	217.117	5.65928	5.89268	20.5633	6.66603	70.7043	36.503	5.74668	7.72344	55.1366	34.2945	0		313	313	a	8.98075	44.7771	10.2093	353.613	53.1463	95.7886
314	314	h	6.19222	5.58724	141.617	5.00637	541.483	10.8708	34.9479	36.2957	84.5091	0	63.6382	25.7632	24.4051	0	0	48.3321	102.205	0		101.174	13.26	0	15.9083	0	10.7558	177.886	8.39886	0	15.2863	6.75774	80.8111	63.8965	13.1149	14.6517	16.8286	28.7992	0		314	314	h	0	20.7639	0	63.7518	39.4661	53.5766
315	315	b	0	7.60763	0	0	138.278	0	0	0	14.2155	0	0	0	0	0	0	0	63.4931	0		5.78036	13.4739	0	6.81726	8.15372	25.3623	551.332	14.7925	16.751	41.0359	30.4347	41.0485	358.31	28.5585	0	252.895	48.3019	0		315	315	b	0	24.9089	0	5.77783	82.9895	35.4336
316	316	b	0	0	0	0	169.424	0	0	10.6503	17.5135	0	0	10.8449	0	0	0	0	177.786	0		294.545	7.37256	0	17.8567	5.03027	16.7634	359.028	14.7996	11.2893	27.9805	8.12836	98.4433	212.302	6.03682	0	146.454	30.9085	0		316	316	b	10.4619	183.914	52.648	72.3722	78.7181	692.649
317	317	b	0	0	0	0	147.196	0	0	0	19.1562	0	0	0	0	0	0	0	77.1254	0		95.3307	7.4638	0	10.8625	7.11849	9.70019	243.301	6.69606	0	19.3615	25.1925	67.308	61.4037	10.3932	0	23.4806	39.8036	13.7207		317	317	b	0	16.2	7.00568	7.61749	14.0124	63.9636
318	318	a	0	0	130.2	5.8891	199.74	6.73046	24.0968	34.7131	44.6303	0	62.5849	105.631	6.35549	18.6534	0	27.6771	124.986	0		153.379	6.84439	0	15.0922	17.3978	7.23022	312.691	9.22295	8.16222	29.6236	19.7716	290.937	84.6098	17.2251	0	85.02	32.0164	5.41923		318	318	a	14.3771	129.342	29.9563	301.046	224.315	625.169
319	319	h	0	0	61.358	0	316.998	0	7.75345	7.65329	36.0127	0	14.3238	0	0	0	0	5.27978	0	0		35.6929	0	0	5.59755	6.49683	5.19132	204.378	0	0	16.6402	13.4993	49.2476	53.8645	0	0	23.7007	28.0573	5.26645		319	319	h	16.0786	105.995	11.1064	563.495	126.283	660.133
320	320	h	0	0	28.558	0	181.422	0	0	11.1733	26.4294	0	8.95858	19.7143	0	0	0	0	5.20101	0		7.29189	6.49779	0	0	7.50623	8.23894	204.899	0	9.23319	21.9671	25.5729	120.038	67.2405	0	0	26.7148	31.3879	9.05322		320	320	h	0	48.713	5.95137	133.305	103.567	185.199
[truncated: 29 more columns]
